# Supplementary material for: Self-assembly of highly ordered micro- and nanoparticle deposits
Source: Nat Commun. 2022 Jun 2;13:3085. doi: 10.1038/s41467-022-30660-6 (PMC9163176; doi:10.1038/s41467-022-30660-6)
Supplement: Supplementary file 10 — Source Data [file 41467_2022_30660_MOESM10_ESM.xlsx]

## Sheet: 2c
		Ave (0-pi)-rho ave/rho max						Ave (pi-2pi)-rho ave/rho max
	r/R	n=1	n=2	n=3	Mean	SD		n=1	n=2	n=3	Mean	SD
	0	0.25472	0.37898	0.31669	0.316797	0.0621301		0.34819	0.33408	0.31935	0.333873	0.0144211
	0.00645	0.25559	0.38603	0.32022	0.320613	0.0652209		0.30806	0.33932	0.32214	0.323173	0.0156556
	0.0129	0.31837	0.35816	0.27808	0.318203	0.0400403		0.3173	0.34338	0.33087	0.330517	0.0130436
	0.01935	0.347	0.32217	0.29982	0.322997	0.0236009		0.37619	0.34255	0.30913	0.342623	0.0335301
	0.02581	0.34211	0.37068	0.3107	0.341163	0.0300012		0.31654	0.35384	0.33419	0.334857	0.0186589
	0.03226	0.3062	0.39796	0.35157	0.35191	0.0458809		0.31049	0.3341	0.28562	0.31007	0.0242427
	0.03871	0.39608	0.37645	0.35886	0.37713	0.0186193		0.31914	0.33696	0.30358	0.319893	0.0167027
	0.04516	0.33896	0.45458	0.39593	0.39649	0.057812		0.35583	0.36178	0.3475	0.355037	0.00717298
	0.05161	0.38204	0.43481	0.33015	0.382333	0.0523306		0.42141	0.49282	0.35314	0.422457	0.0698459
	0.05806	0.38373	0.42333	0.34515	0.38407	0.0390911		0.37235	0.53639	0.45369	0.454143	0.0820209
	0.06452	0.4351	0.38859	0.34426	0.389317	0.0454244		0.38975	0.43265	0.34847	0.39029	0.0420926
	0.07097	0.33593	0.41115	0.37364	0.373573	0.03761		0.35557	0.33453	0.31651	0.335537	0.0195494
	0.07742	0.29621	0.43191	0.36344	0.363853	0.0678509		0.32959	0.34882	0.31296	0.330457	0.0179457
	0.08387	0.35673	0.49135	0.22463	0.35757	0.133362		0.30135	0.35393	0.32907	0.328117	0.026303
	0.09032	0.2523	0.46368	0.35837	0.358117	0.10569		0.32121	0.37805	0.26619	0.321817	0.0559325
	0.09677	0.36181	0.42436	0.30138	0.362517	0.061493		0.29308	0.3884	0.34066	0.340713	0.04766
	0.10323	0.42303	0.33695	0.25133	0.337103	0.0858501		0.36452	0.34465	0.32678	0.345317	0.0188788
	0.10968	0.35423	0.41042	0.30106	0.355237	0.0546869		0.34698	0.32753	0.3092	0.327903	0.0188928
	0.11613	0.33461	0.46459	0.39837	0.39919	0.0649939		0.30312	0.36118	0.33303	0.332443	0.0290344
	0.12258	0.40321	0.48033	0.32817	0.403903	0.0760824		0.32996	0.38248	0.3551	0.355847	0.026268
	0.12903	0.39415	0.43586	0.35462	0.394877	0.0406249		0.35712	0.39675	0.32037	0.35808	0.038199
	0.13548	0.34546	0.44662	0.39693	0.396337	0.0505826		0.42512	0.35805	0.29178	0.358317	0.0666704
	0.14194	0.34936	0.43	0.38954	0.389633	0.0403201		0.40974	0.37075	0.33398	0.37149	0.0378854
	0.14839	0.37721	0.45944	0.29704	0.377897	0.0812022		0.3662	0.41384	0.3199	0.366647	0.0469716
	0.15484	0.3629	0.46451	0.26291	0.36344	0.100801		0.3062	0.3967	0.35	0.350967	0.0452577
	0.16129	0.29425	0.48911	0.39057	0.39131	0.0974321		0.29251	0.40613	0.34939	0.349343	0.05681
	0.16774	0.35151	0.46681	0.40787	0.40873	0.0576548		0.42864	0.35819	0.28846	0.35843	0.0700903
	0.17419	0.39496	0.44508	0.34532	0.39512	0.0498802		0.40063	0.33008	0.25971	0.33014	0.07046
	0.18065	0.49308	0.42058	0.34826	0.42064	0.07241		0.25106	0.36818	0.30925	0.309497	0.0585604
	0.1871	0.41958	0.47672	0.36158	0.419293	0.0575705		0.25432	0.34422	0.298	0.298847	0.044956
	0.19355	0.332	0.42186	0.37582	0.37656	0.0449346		0.24823	0.36081	0.30399	0.304343	0.0562908
	0.2	0.34439	0.40957	0.27663	0.34353	0.0664742		0.3125	0.35671	0.26643	0.31188	0.0451432
	0.20645	0.33266	0.40469	0.25999	0.332447	0.0723502		0.34271	0.31755	0.29005	0.31677	0.0263387
	0.2129	0.33403	0.39208	0.27682	0.33431	0.0576305		0.3607	0.3285	0.29854	0.329247	0.0310867
	0.21935	0.35608	0.38658	0.32294	0.3552	0.0318291		0.3145	0.34879	0.28329	0.315527	0.0327621
	0.22581	0.38213	0.36258	0.34351	0.36274	0.0193105		0.30171	0.35098	0.25422	0.302303	0.0483827
	0.23226	0.38077	0.4098	0.35388	0.381483	0.0279668		0.34758	0.29072	0.23408	0.290793	0.05675
	0.23871	0.3142	0.47076	0.39195	0.392303	0.0782806		0.24714	0.33544	0.29201	0.29153	0.044152
	0.24516	0.22224	0.48426	0.35277	0.35309	0.13101		0.25807	0.35233	0.30638	0.305593	0.0471349
	0.25161	0.4474	0.33301	0.21908	0.333163	0.11416		0.22982	0.35068	0.29064	0.29038	0.0604304
	0.25806	0.41091	0.32134	0.23491	0.322387	0.0880047		0.2906	0.34453	0.23369	0.289607	0.0554267
	0.26452	0.26539	0.38385	0.32378	0.32434	0.059232		0.29491	0.35788	0.23282	0.295203	0.0625305
	0.27097	0.3112	0.36552	0.3399	0.338873	0.0271745		0.29124	0.35411	0.22967	0.291673	0.0622211
	0.27742	0.35755	0.34075	0.32551	0.34127	0.0160263		0.22729	0.34217	0.28384	0.284433	0.0574423
	0.28387	0.33092	0.37432	0.28994	0.331727	0.0421958		0.35033	0.28834	0.22351	0.287393	0.0634153
	0.29032	0.31338	0.42678	0.37151	0.370557	0.056706		0.22886	0.35372	0.29016	0.290913	0.0624334
	0.29677	0.32341	0.48503	0.4036	0.404013	0.0808108		0.35349	0.28896	0.22569	0.28938	0.063901
	0.30323	0.33244	0.41494	0.37517	0.374183	0.0412588		0.35475	0.29007	0.22761	0.29081	0.0635732
	0.30968	0.3054	0.54178	0.42263	0.42327	0.118191		0.3456	0.28669	0.22794	0.286743	0.05883
	0.31613	0.4551	0.6108	0.30102	0.45564	0.154891		0.20543	0.33753	0.27132	0.271427	0.0660501
	0.32258	0.32931	0.52757	0.42751	0.42813	0.0991315		0.34028	0.27584	0.2143	0.276807	0.0629956
	0.32903	0.37863	0.35789	0.33691	0.35781	0.0208601		0.27547	0.33407	0.21753	0.27569	0.0582703
	0.33548	0.34685	0.35201	0.34005	0.346303	0.00599871		0.22353	0.34033	0.28052	0.28146	0.0584057
	0.34194	0.33602	0.36552	0.35204	0.351193	0.0147682		0.2921	0.34324	0.23852	0.291287	0.0523647
	0.34839	0.35394	0.32953	0.30548	0.32965	0.0242302		0.33559	0.27808	0.22133	0.278333	0.0571304
	0.35484	0.23674	0.35348	0.29653	0.295583	0.0583758		0.29247	0.33756	0.25002	0.29335	0.0437766
	0.36129	0.30397	0.38348	0.2276	0.305017	0.0779453		0.35955	0.31208	0.26287	0.3115	0.0483426
	0.36774	0.39437	0.34105	0.28559	0.340337	0.0543935		0.26209	0.33003	0.29538	0.295833	0.0339723
	0.37419	0.35052	0.3765	0.32362	0.350213	0.0264413		0.33658	0.28978	0.24592	0.29076	0.0453379
	0.38065	0.35535	0.44629	0.40074	0.400793	0.04547		0.30729	0.34996	0.2657	0.30765	0.0421312
	0.3871	0.57203	0.45927	0.34769	0.459663	0.112171		0.33936	0.36043	0.31781	0.3392	0.0213105
	0.39355	0.44386	0.39449	0.3473	0.395217	0.0482841		0.39076	0.36268	0.33318	0.362207	0.0287929
	0.4	0.40252	0.33516	0.27006	0.335913	0.0662332		0.34933	0.33092	0.31353	0.33126	0.0179024
	0.40645	0.33418	0.39202	0.27428	0.333493	0.058873		0.30879	0.35339	0.3306	0.330927	0.0223018
	0.4129	0.40778	0.35282	0.29592	0.352173	0.0559328		0.34649	0.39607	0.29853	0.34703	0.0487722
	0.41935	0.34377	0.40421	0.28421	0.344063	0.0600005		0.38405	0.44723	0.31893	0.383403	0.0641524
	0.42581	0.49723	0.39776	0.29895	0.39798	0.0991402		0.34975	0.41289	0.38113	0.381257	0.0315702
	0.43226	0.40419	0.51237	0.29685	0.40447	0.10776		0.37129	0.35245	0.33643	0.35339	0.017449
	0.43871	0.44113	0.38492	0.32987	0.385307	0.055631		0.32424	0.33178	0.32682	0.327613	0.00383209
	0.44516	0.40323	0.37002	0.33455	0.369267	0.0343462		0.32968	0.39602	0.36186	0.36252	0.0331749
	0.45161	0.38743	0.42397	0.35221	0.38787	0.035882		0.46644	0.39537	0.3257	0.395837	0.0703712
	0.45806	0.55592	0.434	0.31498	0.434967	0.120473		0.33457	0.34753	0.34158	0.341227	0.00648722
	0.46452	0.35245	0.62059	0.485	0.486013	0.134073		0.32038	0.34071	0.30233	0.32114	0.0192013
	0.47097	0.49291	0.6551	0.33122	0.493077	0.16194		0.32837	0.35959	0.34322	0.343727	0.0156162
	0.47742	0.53132	0.41089	0.292	0.411403	0.119661		0.38144	0.34822	0.31808	0.349247	0.0316925
	0.48387	0.44787	0.39429	0.33925	0.393803	0.0543116		0.36451	0.34261	0.31895	0.342023	0.0227857
	0.49032	0.48533	0.40621	0.32947	0.407003	0.077933		0.32673	0.38925	0.3565	0.357493	0.0312718
	0.49677	0.38105	0.35221	0.32381	0.352357	0.0286203		0.42104	0.36432	0.31008	0.365147	0.0554846
	0.50323	0.3143	0.38408	0.24614	0.31484	0.0689716		0.4157	0.3457	0.27696	0.34612	0.069371
	0.50968	0.34294	0.35394	0.34807	0.348317	0.00550415		0.2635	0.3677	0.31447	0.315223	0.0521041
	0.51613	0.32635	0.43737	0.38089	0.381537	0.0555128		0.29517	0.33159	0.31262	0.313127	0.0182153
	0.52258	0.50647	0.40864	0.31395	0.409687	0.0962643		0.32795	0.30933	0.29203	0.30977	0.017964
	0.52903	0.34294	0.39906	0.28866	0.343553	0.0552026		0.31838	0.35507	0.27911	0.31752	0.0379873
	0.53548	0.36831	0.41968	0.31954	0.369177	0.0500756		0.3216	0.37763	0.26601	0.321747	0.0558101
	0.54194	0.43871	0.3882	0.33903	0.388647	0.0498415		0.30914	0.34027	0.28073	0.310047	0.0297804
	0.54839	0.52591	0.37662	0.22709	0.37654	0.14941		0.32348	0.33474	0.31468	0.3243	0.0100551
	0.55484	0.25515	0.65423	0.45461	0.454663	0.19954		0.35208	0.37593	0.32945	0.352487	0.0232427
	0.56129	0.55332	0.41615	0.2805	0.416657	0.136411		0.3236	0.4571	0.39023	0.39031	0.06675
	0.56774	0.3903	0.45393	0.32583	0.39002	0.0640505		0.31782	0.49274	0.40396	0.40484	0.0874633
	0.57419	0.36272	0.39885	0.32905	0.36354	0.0349072		0.3135	0.48262	0.39788	0.398	0.0845601
	0.58065	0.33997	0.41283	0.26499	0.339263	0.0739225		0.39664	0.36094	0.32838	0.361987	0.034142
	0.5871	0.27263	0.39965	0.33656	0.33628	0.0635105		0.36413	0.33532	0.30817	0.335873	0.0279841
	0.59355	0.38017	0.33442	0.29155	0.33538	0.0443178		0.33192	0.34586	0.32082	0.332867	0.0125468
	0.6	0.199	0.35234	0.27485	0.275397	0.0766715		0.3221	0.33567	0.31141	0.32306	0.0121585
	0.60645	0.37297	0.29671	0.22221	0.297297	0.0753817		0.33319	0.32433	0.31653	0.324683	0.00833562
	0.6129	0.21682	0.37512	0.29681	0.29625	0.0791515		0.34132	0.36402	0.32056	0.341967	0.0217372
	0.61935	0.3853	0.32423	0.26614	0.325223	0.0595862		0.32111	0.41121	0.36626	0.366193	0.04505
	0.62581	0.41418	0.365	0.31488	0.364687	0.0496507		0.28748	0.40176	0.3441	0.344447	0.0571408
	0.63226	0.20416	0.56506	0.38317	0.38413	0.180452		0.32205	0.3363	0.3068	0.321717	0.0147528
	0.63871	0.43457	0.31748	0.20223	0.318093	0.116171		0.32546	0.33604	0.33187	0.331123	0.00532937
	0.64516	0.33643	0.27223	0.21031	0.27299	0.0630634		0.30339	0.37121	0.33862	0.33774	0.0339186
	0.65161	0.33348	0.27838	0.2243	0.27872	0.0545908		0.36327	0.33473	0.30713	0.335043	0.0280713
	0.65806	0.3367	0.28296	0.22946	0.28304	0.05362		0.38631	0.34517	0.30449	0.345323	0.0409102
	0.66452	0.24914	0.31682	0.18338	0.24978	0.0667223		0.34804	0.39446	0.30296	0.348487	0.0457516
	0.67097	0.31317	0.23968	0.16367	0.23884	0.0747535		0.30703	0.41827	0.36244	0.36258	0.0556201
	0.67742	0.14568	0.32142	0.23286	0.23332	0.0878709		0.51176	0.42791	0.34692	0.428863	0.0824241
	0.68387	0.24331	0.32546	0.16252	0.243763	0.0814709		0.54099	0.44531	0.35035	0.44555	0.0953202
	0.69032	0.24264	0.31495	0.17077	0.242787	0.0720901		0.46501	0.40428	0.34545	0.404913	0.0597825
	0.69677	0.26232	0.33773	0.18433	0.26146	0.0767036		0.33419	0.35987	0.34619	0.34675	0.0128492
	0.70323	0.33444	0.25292	0.17186	0.253073	0.0812901		0.37803	0.34675	0.31721	0.34733	0.0304141
	0.70968	0.23965	0.33465	0.28723	0.287177	0.0475		0.41021	0.35196	0.29583	0.352667	0.0571933
	0.71613	0.35269	0.366	0.3418	0.353497	0.0121201		0.38486	0.47422	0.29424	0.38444	0.0899907
	0.72258	0.36245	0.39887	0.32761	0.362977	0.0356329		0.41747	0.52197	0.31557	0.418337	0.103203
	0.72903	0.35146	0.41987	0.28349	0.351607	0.0681901		0.30167	0.48873	0.39469	0.39503	0.0935305
	0.73548	0.22004	0.36348	0.29219	0.291903	0.0717204		0.30184	0.40284	0.35136	0.352013	0.0505032
	0.74194	0.23554	0.35832	0.29534	0.2964	0.0613969		0.4519	0.35754	0.2625	0.357313	0.0947002
	0.74839	0.25117	0.35755	0.30563	0.304783	0.0531951		0.27069	0.48189	0.3758	0.376127	0.1056
	0.75484	0.29163	0.36297	0.22327	0.292623	0.0698553		0.36139	0.40121	0.32361	0.36207	0.0388045
	0.76129	0.30557	0.33911	0.32152	0.322067	0.0167767		0.30128	0.38738	0.34378	0.344147	0.0430512
	0.76774	0.32236	0.35385	0.28953	0.321913	0.0321623		0.30493	0.37567	0.33932	0.339973	0.0353745
	0.77419	0.37229	0.31019	0.24965	0.31071	0.0613217		0.33677	0.32073	0.30195	0.319817	0.017428
	0.78065	0.32054	0.36624	0.27736	0.32138	0.044446		0.30396	0.33864	0.31992	0.32084	0.0173583
	0.7871	0.3511	0.29262	0.23372	0.29248	0.0586901		0.31726	0.34132	0.2922	0.316927	0.0245617
	0.79355	0.26135	0.32867	0.19205	0.26069	0.0683124		0.34834	0.31618	0.28194	0.315487	0.0332054
	0.8	0.26841	0.34097	0.19607	0.268483	0.07245		0.32781	0.35479	0.29977	0.327457	0.0275117
	0.80645	0.34348	0.29714	0.25386	0.29816	0.0448187		0.3939	0.35954	0.32244	0.358627	0.0357388
	0.8129	0.38038	0.34252	0.30164	0.341513	0.0393797		0.32916	0.45322	0.39008	0.39082	0.0620333
	0.81935	0.36116	0.32665	0.29396	0.327257	0.0336041		0.36941	0.40985	0.32799	0.369083	0.040931
	0.82581	0.3123	0.37363	0.25145	0.31246	0.0610902		0.40853	0.35242	0.29757	0.35284	0.0554812
	0.83226	0.2342	0.38226	0.3068	0.307753	0.0740346		0.28189	0.38057	0.3302	0.330887	0.0493436
	0.83871	0.2858	0.38454	0.19012	0.28682	0.097214		0.34703	0.3994	0.29518	0.347203	0.0521102
	0.84516	0.28212	0.39771	0.16401	0.28128	0.116852		0.37121	0.43119	0.31197	0.371457	0.0596104
	0.85161	0.41379	0.34296	0.27077	0.342507	0.0715111		0.34668	0.37635	0.31833	0.34712	0.0290125
	0.85806	0.26477	0.58339	0.42398	0.424047	0.15931		0.35206	0.35588	0.34628	0.351407	0.00483323
	0.86452	0.65249	0.4575	0.26079	0.456927	0.195851		0.40697	0.37308	0.34113	0.373727	0.0329248
	0.87097	0.42359	0.58595	0.26197	0.423837	0.16199		0.39222	0.36594	0.34172	0.366627	0.025257
	0.87742	0.48949	0.37589	0.26527	0.376883	0.112113		0.32403	0.48577	0.40424	0.40468	0.0808709
	0.88387	0.44243	0.32316	0.20415	0.323247	0.11914		0.48129	0.41664	0.35323	0.417053	0.064031
	0.89032	0.27327	0.44081	0.35803	0.35737	0.0837719		0.52422	0.64176	0.4049	0.523627	0.118431
	0.89677	0.33599	0.48969	0.41143	0.41237	0.0768543		0.6006	0.72923	0.47451	0.601447	0.127362
	0.90323	0.59727	0.45531	0.31229	0.454957	0.14249		0.62557	0.56664	0.50803	0.566747	0.0587701
	0.90968	0.76197	0.55974	0.35927	0.560327	0.201351		0.55924	0.52531	0.4932	0.525917	0.0330242
	0.91613	0.70769	0.92224	0.49382	0.707917	0.21421		0.53613	0.70069	0.61806	0.618293	0.0822802
	0.92258	0.56645	1.07923	0.8214	0.82236	0.256391		0.76372	0.90886	0.83595	0.836177	0.0725703
	0.92903	0.61717	1.08757	0.85153	0.85209	0.2352		0.89745	0.92669	0.91253	0.912223	0.0146224
	0.93548	1.04493	0.85153	0.66067	0.852377	0.192131		0.96819	0.98476	0.9547	0.969217	0.0150563
	0.94194	0.89464	1.04976	0.73984	0.894747	0.15496		0.8749	0.99958	0.93752	0.937333	0.0623402
	0.94839	0.94559	1.02922	0.8633	0.946037	0.0829609		0.64443	1.07331	0.85834	0.858693	0.21444
	0.95484	0.97347	1.00204	0.94656	0.974023	0.0277441		0.54413	1.09715	0.8204	0.82056	0.27651
	0.96129	0.9267	1.02693	0.82743	0.92702	0.0997504		1.17811	0.74198	0.30771	0.7426	0.4352
	0.96774	0.51052	0.88576	0.69807	0.698117	0.18762		1.21263	0.68574	0.15989	0.686087	0.52637
	0.97419	0.25845	0.41442	0.0994	0.257423	0.157513		0.15313	1.21605	0.68318	0.68412	0.531461
	0.98065	0.07711	0.14812	0.00718	0.07747	0.0704707		0.13509	1.10461	0.61964	0.61978	0.48476
	0.9871	0.14634	0.07899	0.01398	0.07977	0.0661834		0.10059	0.57109	0.33687	0.336183	0.235251
	0.99355	0.08818	0.15004	0.02746	0.08856	0.0612909		0.07181	0.10611	0.08798	0.0886333	0.0171593
	1	0.01224	0.1406	0.07621	0.07635	0.0641801		0.06787	0.03117	0.00295	0.0339967	0.0325522

## Sheet: 2d
		Ave (0-pi)-rho ave/rho max						Ave (pi-2pi)-rho ave/rho max
	r/R	n=1	n=2	n=3	Mean	SD		n=1	n=2	n=3	Mean	SD
	0	0.95436	0.93186	0.9119	0.932707	0.0212427		0.85248	0.93938	0.89533	0.89573	0.0434514
	0.00515	0.93531	0.94224	0.92946	0.93567	0.0063976		0.9346	0.90698	0.87636	0.90598	0.0291329
	0.01031	0.96513	0.94184	0.91937	0.942113	0.0228812		0.92017	0.93562	0.90622	0.92067	0.0147064
	0.01546	0.94287	0.96635	0.91967	0.942963	0.0233401		0.94041	0.90494	0.87217	0.90584	0.0341289
	0.02062	0.94748	0.96951	0.92333	0.946773	0.0230981		0.90354	0.96476	0.84112	0.90314	0.061821
	0.02577	0.98077	0.95273	0.92431	0.952603	0.0282302		0.96267	0.92252	0.88087	0.92202	0.0409023
	0.03093	0.93842	0.95436	0.9228	0.938527	0.0157803		0.95248	0.93545	0.91902	0.93565	0.0167309
	0.03608	0.94885	0.97435	0.92467	0.94929	0.0248429		0.96467	0.93536	0.90725	0.93576	0.0287121
	0.04124	0.95911	0.94957	0.94267	0.95045	0.00825525		0.92691	0.97421	0.94996	0.95036	0.0236525
	0.04639	0.9213	0.95146	0.93736	0.936707	0.0150906		0.94871	0.93023	0.91355	0.93083	0.0175877
	0.05155	0.91978	0.94786	0.93295	0.93353	0.014049		0.92485	0.94283	0.90477	0.92415	0.0190397
	0.0567	0.92245	0.95047	0.9373	0.93674	0.0140184		0.89706	0.92352	0.8724	0.89766	0.0255653
	0.06186	0.95764	0.94546	0.93594	0.946347	0.0108771		0.87706	0.9204	0.90008	0.89918	0.021684
	0.06701	0.95178	0.974	0.96377	0.963183	0.0111216		0.94373	0.93393	0.92293	0.93353	0.0104058
	0.07216	0.95697	0.98185	0.93041	0.95641	0.0257246		0.96905	0.93008	0.88871	0.92928	0.040176
	0.07732	0.94869	0.98531	0.91055	0.948183	0.0373826		0.88008	0.96958	0.92438	0.92468	0.0447508
	0.08247	0.95536	0.99334	0.91566	0.954787	0.0388432		0.96461	0.92844	0.89017	0.92774	0.0372249
	0.08763	0.92411	0.97813	0.95203	0.951423	0.0270151		0.87953	0.96739	0.92271	0.92321	0.0439321
	0.09278	0.95559	0.94013	0.92507	0.940263	0.0152604		0.86681	0.97077	0.91864	0.91874	0.0519801
	0.09794	0.93734	0.92347	0.90922	0.923343	0.0140604		0.91052	0.97458	0.94105	0.94205	0.0320417
	0.10309	0.91532	0.94344	0.92857	0.92911	0.0140678		0.86889	0.98531	0.9262	0.9268	0.0582123
	0.10825	0.93221	0.94037	0.93741	0.936663	0.00413092		0.9252	0.97988	0.87352	0.9262	0.0531871
	0.1134	0.95792	0.94681	0.93352	0.946083	0.0122162		0.96626	0.92607	0.88558	0.92597	0.0403401
	0.11856	0.949576	0.94663	0.946624	0.94761	0.00170262		0.91429	0.95445	0.93512	0.93462	0.0200847
	0.12371	0.9532	0.9424	0.93412	0.94324	0.0095677		0.98282	0.9476	0.90938	0.9466	0.0367302
	0.12887	0.94112	0.96652	0.91844	0.942027	0.0240528		0.94434	0.97828	0.9125	0.94504	0.0328956
	0.13402	0.95698	0.92033	0.88476	0.92069	0.0361113		0.95637	0.93598	0.91439	0.93558	0.0209929
	0.13918	0.93225	0.96024	0.90404	0.932177	0.0281001		0.87054	0.96728	0.92026	0.91936	0.0483763
	0.14433	0.94032	0.95951	0.91921	0.93968	0.0201576		0.92452	0.95502	0.89672	0.92542	0.0291604
	0.14948	0.97074	0.94899	0.92594	0.948557	0.0224031		0.95134	0.92447	0.8994	0.92507	0.0259752
	0.15464	0.88806	0.97596	0.93319	0.932403	0.0439553		0.88854	0.93636	0.91095	0.91195	0.0239257
	0.15979	0.88032	0.96666	0.92367	0.92355	0.0431701		0.96521	0.99875	0.93347	0.96581	0.0326441
	0.16495	0.90841	0.96557	0.85141	0.908463	0.05708		0.94965	0.98652	0.91458	0.95025	0.0359738
	0.1701	0.86886	0.94784	0.90794	0.908213	0.0394907		0.79305	0.99735	0.8949	0.8951	0.10215
	0.17526	0.94561	0.93073	0.91613	0.930823	0.0147402		0.92931	0.99385	0.86717	0.93011	0.0633438
	0.18041	0.93015	0.94532	0.91616	0.930543	0.014584		0.89028	0.93114	0.91086	0.91076	0.0204302
	0.18557	0.95058	0.92717	0.90144	0.926397	0.0245791		0.93366	0.91607	0.90058	0.91677	0.0165511
	0.19072	0.9367	0.95845	0.91605	0.937067	0.0212024		0.92831	0.93457	0.92415	0.92901	0.00524515
	0.19588	0.95917	0.94407	0.92821	0.943817	0.0154816		0.9023	0.91592	0.90836	0.90886	0.00682375
	0.20103	0.96478	0.94371	0.9237	0.944063	0.0205423		0.9113	0.98688	0.94849	0.94889	0.0377916
	0.20619	0.97484	0.93161	0.89074	0.932397	0.0420555		0.96915	0.93987	0.90909	0.93937	0.0300331
	0.21134	0.94478	0.98979	0.90161	0.945393	0.0440932		0.90719	0.96669	0.84919	0.90769	0.0587516
	0.21649	0.89961	0.98927	0.94362	0.944167	0.0448325		0.89998	0.95923	0.84163	0.90028	0.0588006
	0.22165	0.95824	0.99496	0.9238	0.959	0.0355861		0.92487	0.95966	0.88828	0.92427	0.0356938
	0.2268	0.91712	0.98862	0.95199	0.952577	0.0357536		0.88911	0.9411	0.83682	0.88901	0.0521401
	0.23196	0.91536	0.99128	0.95399	0.953543	0.037962		0.92634	0.88032	0.8361	0.88092	0.045123
	0.23711	0.9343	0.97616	0.8902	0.933553	0.0429849		0.94413	0.93048	0.91653	0.93038	0.0138003
	0.24227	0.9121	0.96523	0.86049	0.912607	0.0523718		0.92694	0.94542	0.93513	0.93583	0.00925987
	0.24742	0.92117	0.97351	0.86627	0.920317	0.0536251		0.94403	0.92305	0.90327	0.92345	0.0203829
	0.25258	0.95731	0.93344	0.90769	0.932813	0.0248159		0.92511	0.95503	0.89339	0.92451	0.0308244
	0.25773	0.95102	0.94227	0.93436	0.94255	0.00833353		0.91292	0.96316	0.86418	0.91342	0.0494919
	0.26289	0.96533	0.94682	0.92995	0.947367	0.0176963		0.88413	0.97211	0.92707	0.92777	0.0439942
	0.26804	0.93113	0.97809	0.9543	0.954507	0.0234807		0.90422	0.9605	0.85034	0.90502	0.0550844
	0.2732	0.98237	0.94495	0.90497	0.944097	0.0387071		0.93702	0.91074	0.88506	0.91094	0.0259806
	0.27835	0.97849	0.9396	0.90177	0.939953	0.0383612		0.91251	0.94545	0.87807	0.91201	0.0336928
	0.28351	0.97933	0.94952	0.92007	0.94964	0.0296302		0.97462	0.94792	0.92032	0.94762	0.0271512
	0.28866	0.96673	0.95299	0.93683	0.952183	0.0149663		0.97611	0.96027	0.94563	0.96067	0.0152439
	0.29381	0.94662	0.98335	0.91061	0.94686	0.0363706		0.92132	0.97528	0.86496	0.92052	0.0551644
	0.29897	0.98007	0.92843	0.87765	0.928717	0.0512106		0.8613	0.96996	0.91668	0.91598	0.0543334
	0.30412	0.98468	0.94486	0.90664	0.945393	0.0390227		0.931	0.99263	0.86847	0.9307	0.0620805
	0.30928	0.99127	0.95935	0.92577	0.958797	0.0327535		0.96153	0.99139	0.93347	0.96213	0.0289647
	0.31443	0.97967	0.95755	0.93471	0.95731	0.022481		0.93552	0.98223	0.88791	0.93522	0.0471607
	0.31959	0.99487	0.95888	0.92091	0.95822	0.0369844		0.8424	0.97294	0.90632	0.90722	0.0652747
	0.32474	0.91663	0.99739	0.95695	0.95699	0.04038		0.89013	0.98203	0.93533	0.93583	0.045952
	0.3299	0.87575	0.98971	0.93157	0.932343	0.0569839		0.98257	0.95291	0.92505	0.95351	0.0287647
	0.33505	0.87189	0.97897	0.92398	0.924947	0.0535465		0.96074	0.97897	0.94371	0.96114	0.0176334
	0.34021	0.91817	0.98888	0.84758	0.91821	0.07065		0.99377	0.95095	0.90993	0.95155	0.0419232
	0.34536	0.98497	0.93674	0.88653	0.93608	0.0492233		1.01818	0.94038	0.85958	0.93938	0.0793047
	0.35052	0.9818	0.94412	0.90658	0.944167	0.03761		1.01205	0.94007	0.86689	0.93967	0.0725808
	0.35567	0.98505	0.9546	0.92369	0.954447	0.0306803		0.96346	0.99569	0.93423	0.96446	0.0307422
	0.36082	0.97176	0.9754	0.96876	0.971973	0.00332514		0.9484	1.00208	0.97374	0.97474	0.026854
	0.36598	0.95517	0.97308	0.93932	0.955857	0.0168905		0.97834	1.00039	0.95719	0.97864	0.0216016
	0.37113	0.93973	0.96833	0.95292	0.95366	0.0143144		0.91719	0.99067	0.95468	0.95418	0.0367426
	0.37629	0.92255	0.97739	0.95053	0.950157	0.0274219		0.90819	0.97875	0.94362	0.94352	0.0352801
	0.38144	0.90395	0.98009	0.9432	0.942413	0.0380761		0.99805	0.94224	0.88913	0.94314	0.0544656
	0.3866	0.99422	0.94076	0.88804	0.941007	0.0530904		0.99654	0.92843	0.86122	0.92873	0.0676605
	0.39175	0.95959	0.9835	0.9352	0.95943	0.0241504		0.99015	0.91265	0.83605	0.91295	0.0770504
	0.39691	0.94738	0.96986	0.9575	0.958247	0.0112586		0.91523	0.97533	0.94663	0.94573	0.0300601
	0.40206	0.93158	0.96248	0.94817	0.94741	0.015464		0.92159	0.98812	0.85536	0.92169	0.0663801
	0.40722	0.96599	0.95694	0.94949	0.957473	0.00826292		0.93058	0.98126	0.8814	0.93108	0.0499319
	0.41237	0.96204	0.97737	0.94985	0.963087	0.0137898		0.95958	0.98188	0.93758	0.95968	0.0221502
	0.41753	0.92867	0.96224	0.89568	0.928863	0.0332804		0.98249	0.95043	0.92107	0.95133	0.0307199
	0.42268	0.86496	0.96474	0.91588	0.915193	0.0498935		0.91912	0.98908	0.9529	0.9537	0.0349869
	0.42784	0.8663	0.96764	0.9179	0.91728	0.0506728		1.00501	0.95661	0.90761	0.95641	0.0487003
	0.43299	0.92351	0.95961	0.94102	0.94138	0.0180527		0.98935	0.95037	0.91439	0.95137	0.03749
	0.43814	0.92363	0.99411	0.95897	0.958903	0.03524		0.93117	0.96303	0.90201	0.93207	0.03052
	0.4433	0.97483	0.95474	0.93621	0.95526	0.0193153		0.90776	0.97286	0.94046	0.94036	0.0325501
	0.44845	0.96649	0.94229	0.91751	0.942097	0.0244906		0.94285	0.97365	0.90995	0.94215	0.0318558
	0.45361	0.93635	0.94416	0.93074	0.937083	0.00673999		0.92578	0.97798	0.87598	0.92658	0.0510047
	0.45876	0.97768	0.95404	0.93286	0.95486	0.0224212		0.88966	0.95458	0.92257	0.92227	0.032461
	0.46392	0.94345	0.90792	0.87281	0.90806	0.0353202		0.93129	0.95449	0.90779	0.93119	0.0233502
	0.46907	0.90337	0.94999	0.85989	0.904417	0.0450591		0.97508	0.90272	0.83306	0.90362	0.0710143
	0.47423	0.95583	0.9317	0.90769	0.93174	0.02407		0.92531	0.99453	0.95917	0.95967	0.0346127
	0.47938	0.98381	0.96131	0.94193	0.96235	0.0209594		0.94437	0.99607	0.89447	0.94497	0.0508027
	0.48454	0.9544	0.94208	0.93164	0.942707	0.0113929		1.01285	0.93924	0.86683	0.93964	0.0730108
	0.48969	0.932683	0.93222	0.931177	0.932027	0.000770999		0.87801	0.99957	0.93759	0.93839	0.0607839
	0.49485	0.91796	0.93028	0.92291	0.923717	0.00619949		0.95491	1.00926	0.90176	0.95531	0.0537511
	0.5	0.92772	0.94412	0.93691	0.93625	0.0082199		0.97801	0.93394	0.89017	0.93404	0.0439201
	0.50515	0.9261	0.97808	0.95182	0.952	0.0259905		0.88168	0.93734	0.90831	0.90911	0.0278386
	0.51031	0.98116	0.94795	0.91554	0.948217	0.0328108		0.91191	0.90134	0.88987	0.90104	0.0110231
	0.51546	0.92217	0.99909	0.96189	0.96105	0.0384669		0.87376	0.9495	0.91133	0.91153	0.0378704
	0.52062	0.96054	0.9768	0.94562	0.960987	0.0155948		1.00675	0.94614	0.88673	0.94654	0.060011
	0.52577	0.95143	0.95695	0.94543	0.95127	0.00576167		0.89143	0.97615	0.93394	0.93384	0.0423601
	0.53093	0.97129	0.95517	0.93967	0.955377	0.015811		0.87666	0.98668	0.93317	0.93217	0.0550168
	0.53608	0.93646	0.97202	0.95505	0.95451	0.0177861		0.86634	0.93194	0.89869	0.89899	0.032801
	0.54124	0.9649	0.95206	0.94178	0.952913	0.0115836		0.92015	0.98006	0.86174	0.92065	0.0591616
	0.54639	0.93925	0.97965	0.9603	0.959733	0.020206		0.88281	1.02247	0.95354	0.95294	0.0698319
	0.55155	0.96579	0.99739	0.93353	0.96557	0.0319306		1.01055	0.94427	0.87649	0.94377	0.0670314
	0.5567	0.93082	0.96062	0.94458	0.94534	0.0149145		1.01181	0.94865	0.88309	0.94785	0.0643637
	0.56186	0.94293	0.93555	0.92853	0.93567	0.00720075		0.94208	1.00814	0.87842	0.94288	0.0648637
	0.56701	0.94993	0.96958	0.92958	0.949697	0.020001		0.935	1.00448	0.86822	0.9359	0.0681345
	0.57216	0.93515	0.97757	0.95492	0.95588	0.0212263		0.93725	0.99246	0.88114	0.93695	0.0556606
	0.57732	0.94686	0.9864	0.96779	0.967017	0.0197813		0.98456	0.9451	0.90804	0.9459	0.0382663
	0.58247	0.99187	0.97512	0.95709	0.974693	0.0173939		0.9453	0.9979	0.9707	0.9713	0.0263051
	0.58763	0.94683	0.97718	0.91716	0.947057	0.0300106		1.00395	0.96358	0.92411	0.96388	0.0399208
	0.59278	0.92522	0.96271	0.88845	0.92546	0.0371306		0.98745	0.96451	0.94337	0.96511	0.0220461
	0.59794	0.94816	0.97769	0.92105	0.948967	0.0283286		0.97477	0.99399	0.95645	0.97507	0.0187718
	0.60309	0.95292	0.98453	0.92265	0.953367	0.0309424		0.94703	1.00291	0.88995	0.94663	0.0564811
	0.60825	0.94807	0.97013	0.92633	0.948177	0.0219002		1.00042	0.91688	0.83094	0.91608	0.0847428
	0.6134	0.9588	0.98377	0.93447	0.959013	0.0246507		0.99062	0.93797	0.88472	0.93777	0.0529503
	0.61856	0.95605	0.97988	0.9341	0.956677	0.0228964		0.93795	1.02359	0.85441	0.93865	0.0845922
	0.62371	0.91139	0.95949	0.93415	0.93501	0.0240615		0.97757	0.94156	0.90705	0.94206	0.0352627
	0.62887	0.93068	0.95945	0.90473	0.93162	0.0273721		0.99538	0.96749	0.9414	0.96809	0.026995
	0.63402	0.97059	0.94885	0.92933	0.94959	0.02064		0.93379	0.98452	0.88396	0.93409	0.0502807
	0.63918	0.96162	0.93937	0.91786	0.939617	0.021881		0.92695	0.9783	0.878	0.92775	0.0501548
	0.64433	0.85501	0.96749	0.91019	0.910897	0.0562433		0.89102	0.97594	0.93303	0.93333	0.0424608
	0.64948	0.86984	0.97156	0.92046	0.92062	0.0508602		0.88588	0.97494	0.92966	0.93016	0.0445321
	0.65464	0.91356	0.94235	0.88671	0.914207	0.0278256		1.00101	0.93224	0.86647	0.93324	0.0672756
	0.65979	0.96174	0.94286	0.92434	0.94298	0.0187003		0.84554	1.01594	0.93224	0.93124	0.0852044
	0.66495	0.93171	0.97193	0.952	0.95188	0.0201103		0.85752	0.98784	0.92238	0.92258	0.0651602
	0.6701	0.93003	0.97247	0.95228	0.951593	0.0212283		0.96529	0.91359	0.86339	0.91409	0.0509518
	0.67526	0.94915	0.97905	0.92027	0.94949	0.0293915		0.95988	0.9349	0.90902	0.9346	0.0254313
	0.68041	0.93736	0.99466	0.96749	0.966503	0.0286627		0.95827	0.92613	0.89279	0.92573	0.0327418
	0.68557	0.99257	0.97378	0.95677	0.974373	0.0179074		0.91059	0.93617	0.92308	0.92328	0.0127912
	0.69072	0.97463	0.98978	0.95694	0.973783	0.0164364		0.9539	0.98165	0.92765	0.9544	0.0270035
	0.69588	0.97102	0.98696	0.95362	0.970533	0.0166753		0.94629	0.93306	0.91863	0.93266	0.0138343
	0.70103	0.98291	0.95989	0.93413	0.958977	0.0244028		0.94014	0.97977	0.89871	0.93954	0.0405333
	0.70619	0.95505	0.97778	0.9325	0.95511	0.0226401		1.01889	0.93764	0.85879	0.93844	0.080053
	0.71134	0.96762	0.95146	0.93816	0.952413	0.0147531		0.94938	0.97444	0.92732	0.95038	0.0235759
	0.71649	0.97189	0.95623	0.94339	0.95717	0.0142732		0.98284	0.94221	0.90098	0.94201	0.0409304
	0.72165	0.94754	0.97682	0.9633	0.962553	0.0146543		0.83843	0.97093	0.90423	0.90453	0.0662505
	0.7268	0.98905	0.97139	0.95361	0.97135	0.01772		0.91821	0.98932	0.8501	0.91921	0.0696154
	0.73196	0.95534	0.99452	0.97338	0.974413	0.0196104		0.87766	0.98546	0.93006	0.93106	0.053907
	0.73711	0.98538	0.97068	0.95736	0.97114	0.0140157		0.96085	0.98505	0.93575	0.96055	0.0246514
	0.74227	0.9731	0.95759	0.94104	0.957243	0.0160328		0.94127	1.01111	0.87413	0.94217	0.0684944
	0.74742	0.88214	0.97344	0.92922	0.928267	0.0456575		0.94076	1.00128	0.88144	0.94116	0.059921
	0.75258	0.96345	0.92999	0.89895	0.930797	0.0322576		0.94821	0.99882	0.8979	0.94831	0.0504601
	0.75773	0.92467	0.98961	0.95871	0.957663	0.0324826		0.9996	0.95914	0.92168	0.96014	0.0389696
	0.76289	0.98373	0.9529	0.92381	0.95348	0.0299642		0.94111	0.98007	0.95939	0.96019	0.0194923
	0.76804	0.96873	0.9516	0.93523	0.951853	0.0167514		0.95527	0.93782	0.92337	0.93882	0.0159735
	0.7732	0.92678	0.97054	0.94844	0.948587	0.0218804		0.96548	0.9476	0.92732	0.9468	0.0190926
	0.77835	0.96905	0.94047	0.91121	0.940243	0.0289207		1.00949	0.93285	0.85381	0.93205	0.0778431
	0.78351	0.95513	0.96702	0.94434	0.955497	0.0113444		0.9945	0.94747	0.89804	0.94667	0.048235
	0.78866	0.92565	0.97529	0.95178	0.950907	0.0248315		0.93312	0.99722	0.86932	0.93322	0.0639501
	0.79381	0.93529	0.94998	0.91872	0.934663	0.0156394		0.96416	0.91938	0.8716	0.91838	0.0462881
	0.79897	0.91522	0.95762	0.93698	0.936607	0.0212025		0.84932	0.97144	0.90918	0.90998	0.0610639
	0.80412	0.94642	0.92144	0.89454	0.9208	0.0259459		0.91665	0.96496	0.86954	0.91705	0.0477113
	0.80928	0.8617	0.9587	0.9091	0.909833	0.0485042		0.89328	0.96044	0.92641	0.92671	0.033581
	0.81443	0.87008	0.96712	0.91914	0.91878	0.048521		0.96553	0.93316	0.90379	0.93416	0.0308821
	0.81959	0.95056	0.98432	0.91804	0.950973	0.0331419		0.93316	0.97304	0.9528	0.953	0.0199408
	0.82474	0.97701	0.94257	0.90937	0.942983	0.0338219		0.98266	0.9617	0.94314	0.9625	0.0197721
	0.8299	0.91433	0.98777	0.94991	0.95067	0.0367259		0.9511	0.98023	0.92407	0.9518	0.0280865
	0.83505	0.92648	0.99636	0.9611	0.961313	0.0349405		0.93982	0.98138	0.89886	0.94002	0.0412604
	0.84021	0.96755	0.93984	0.91359	0.940327	0.0269833		0.98802	0.93944	0.88846	0.93864	0.0497848
	0.84536	0.92541	0.96893	0.88453	0.92629	0.0422069		0.96901	0.92026	0.86851	0.91926	0.0502575
	0.85052	0.96769	0.9726	0.96052	0.966937	0.00607513		0.8758	0.9856	0.92965	0.93035	0.0549033
	0.85567	0.95239	0.96936	0.93586	0.952537	0.0167505		0.98159	0.90963	0.83467	0.90863	0.0734651
	0.86082	0.95355	0.96982	0.93828	0.953883	0.0157726		0.89077	0.93181	0.91054	0.91104	0.0205246
	0.86598	0.94376	0.96227	0.92841	0.944813	0.0169546		0.94685	0.98182	0.91098	0.94655	0.035421
	0.87113	0.93585	0.97011	0.90411	0.93669	0.033008		0.90831	0.9746	0.84082	0.90791	0.0668909
	0.87629	0.9436	0.97631	0.90771	0.94254	0.0343123		0.91533	0.95719	0.93521	0.93591	0.0209388
	0.88144	0.94884	0.96671	0.93139	0.94898	0.0176604		0.96676	0.97535	0.95847	0.96686	0.00844044
	0.8866	0.97671	0.95432	0.93429	0.955107	0.0212209		0.86653	0.95727	0.91145	0.91175	0.0453707
	0.89175	0.94533	0.9718	0.9219	0.946343	0.0249654		0.84052	0.97414	0.90658	0.90708	0.0668114
	0.89691	0.9416	0.96942	0.91576	0.94226	0.0268361		0.86341	0.98079	0.92075	0.92165	0.0586952
	0.90206	0.96913	0.95674	0.94593	0.957267	0.011609		0.96704	0.90621	0.84388	0.90571	0.0615815
	0.90722	0.9822	0.96729	0.95278	0.967423	0.0147105		0.92176	0.96933	0.87569	0.92226	0.046822
	0.91237	0.96056	0.96995	0.95341	0.961307	0.00829524		0.97851	0.9503	0.92509	0.9513	0.026724
	0.91753	0.92682	0.9608	0.94357	0.94373	0.0169906		0.96123	0.97456	0.9482	0.96133	0.0131803
	0.92268	0.94947	0.92492	0.89819	0.924193	0.0256477		0.90949	0.95313	0.86495	0.90919	0.0440908
	0.92784	0.92468	0.95814	0.94079	0.941203	0.0167338		0.93201	0.9612	0.90552	0.93291	0.0278509
	0.93299	0.96304	0.9561	0.94692	0.955353	0.0080859		0.98628	0.9481	0.90842	0.9476	0.0389324
	0.93814	0.97563	0.95222	0.93099	0.952947	0.0223289		0.95592	0.93167	0.90952	0.93237	0.0232079
	0.9433	0.95055	0.97251	0.96284	0.961967	0.011006		0.9669	0.94717	0.92954	0.94787	0.0186898
	0.94845	0.96477	0.97729	0.94943	0.96383	0.0139538		0.84174	0.95674	0.90059	0.89969	0.0575053
	0.95361	0.941	0.97188	0.90702	0.939967	0.0324423		0.94291	0.90666	0.87251	0.90736	0.0352052
	0.95876	0.93772	0.96003	0.91325	0.937	0.0233983		0.8933	0.94648	0.83952	0.8931	0.0534803
	0.96392	0.94664	0.95447	0.93621	0.945773	0.0091608		0.94035	0.93085	0.92015	0.93045	0.0101059
	0.96907	0.96607	0.98907	0.94531	0.966817	0.0218896		0.96572	0.98218	0.95226	0.96672	0.014985
	0.97423	0.94914	0.96128	0.9562	0.95554	0.00609685		0.99727	0.96777	0.93557	0.96687	0.0308598
	0.97938	0.96229	0.94709	0.93321	0.94753	0.014545		0.91234	0.97292	0.94248	0.94258	0.0302901
	0.98454	0.95573	0.96759	0.96147	0.961597	0.00593101		0.99297	0.93085	0.87053	0.93145	0.0612222
	0.98969	0.95409	0.96761	0.96213	0.961277	0.00680027		0.89875	0.99001	0.94468	0.94448	0.0456303
	0.99485	0.96058	0.93197	0.90646	0.933003	0.0270748		0.96005	0.90797	0.85799	0.90867	0.0510336
	1	0.91944	0.98658	0.85322	0.919747	0.0666805		0.87592	0.95288	0.91425	0.91435	0.0384801

## Sheet: 2e
		Coffee-ring rho ave/rho initial							Coffee-ring-free rho ave/rho initial
	t/t_final	n=1	n=2	n=3	Mean	SD		t/t_final	n=1	n=2	n=3	Mean	SD
	0.00685	1	1	1	1	0		0.00556	1	1	1	1	0
	0.0137	1.00917	1.0022	0.99497	1.00211	0.0071004		0.01111	1.00751	1.00605	1.00505	1.0062	0.00123715
	0.02055	1.01809	1.00716	0.99785	1.0077	0.0101308		0.01667	1.03579	1.01782	0.99709	1.0169	0.0193664
	0.0274	1.01278	1.00559	0.99934	1.0059	0.00672548		0.02222	1.06114	1.01822	0.97706	1.01881	0.0420431
	0.03425	1.02587	1.01066	0.99795	1.01149	0.0139786		0.02778	1.01287	0.98337	0.95635	0.984197	0.0282691
	0.0411	1.01474	1.0104	1.00762	1.01092	0.00358837		0.03333	1.09199	1.01484	0.93887	1.01523	0.0765608
	0.04795	1.02901	1.0201	1.01263	1.02058	0.00820054		0.03889	1.02518	0.99432	0.96594	0.995147	0.0296287
	0.05479	1.02478	1.01987	1.01552	1.02006	0.00463282		0.04444	1.02406	0.98266	0.94338	0.983367	0.0403446
	0.06164	1.02421	1.01979	1.01429	1.01943	0.00496979		0.05	1.04015	1.00855	0.97749	1.00873	0.0313304
	0.06849	1.03121	1.02262	1.01271	1.02218	0.00925785		0.05556	1.05352	1.00469	0.95394	1.00405	0.0497931
	0.07534	1.05373	1.02055	0.98441	1.01956	0.0346705		0.06111	1.06142	1.00202	0.94384	1.00243	0.0587911
	0.08219	1.04772	1.0188	0.99182	1.01945	0.0279556		0.06667	1.06799	0.9982	0.93085	0.999013	0.0685736
	0.08904	1.0475	1.02559	1.00246	1.02518	0.0225228		0.07222	0.98923	0.97765	0.96459	0.977157	0.0123274
	0.09589	1.07643	1.04341	1.01263	1.04416	0.0319066		0.07778	1.04767	0.99112	0.93649	0.99176	0.0555928
	0.10274	1.07909	1.0452	1.01357	1.04595	0.0327665		0.08333	1.05431	1.00791	0.96255	1.00826	0.045881
	0.10959	1.08717	1.05148	1.01387	1.05084	0.0366542		0.08889	1.05482	1.00493	0.95656	1.00544	0.049132
	0.11644	1.1165	1.05873	1.00268	1.0593	0.0569122		0.09444	1.03598	0.96903	0.89954	0.968183	0.0682239
	0.12329	1.13434	1.07128	1.00902	1.07155	0.0626604		0.1	1.05877	0.97933	0.89855	0.978883	0.0801109
	0.13014	1.15945	1.08531	1.01343	1.08606	0.0730129		0.10556	0.98702	0.96705	0.94922	0.967763	0.0189101
	0.13699	1.19441	1.10142	1.01043	1.10209	0.0919918		0.11111	0.98436	0.96587	0.9466	0.96561	0.0188813
	0.14384	1.18795	1.09395	1.00163	1.09451	0.0931613		0.11667	0.99599	0.98303	0.97027	0.983097	0.0128601
	0.15068	1.17807	1.10061	1.02147	1.10005	0.0783015		0.12222	1.05394	1.00312	0.95426	1.00377	0.0498432
	0.15753	1.20701	1.11248	1.02111	1.11353	0.0929545		0.12778	1.00559	0.95525	0.90663	0.955823	0.0494825
	0.16438	1.17984	1.10477	1.03138	1.10533	0.0742316		0.13333	0.9964	0.95229	0.90866	0.95245	0.0438702
	0.17123	1.16246	1.10341	1.04718	1.10435	0.0576457		0.13889	1.00741	0.9743	0.93855	0.97342	0.0344384
	0.17808	1.19114	1.11582	1.04214	1.11637	0.0745015		0.14444	1.00839	0.97341	0.94137	0.97439	0.0335207
	0.18493	1.18778	1.11513	1.04364	1.11552	0.0720708		0.15	0.99585	0.96571	0.93425	0.96527	0.0308024
	0.19178	1.1964	1.12409	1.04932	1.12327	0.0735434		0.15556	0.98769	0.93894	0.89213	0.939587	0.0477833
	0.19863	1.20467	1.13273	1.06111	1.13284	0.0717801		0.16111	0.99851	0.95807	0.92019	0.958923	0.039167
	0.20548	1.25953	1.15526	1.04821	1.15433	0.105663		0.16667	1.0461	0.961	0.8778	0.961633	0.0841518
	0.21233	1.27479	1.16607	1.05537	1.16541	0.109711		0.17222	1.04453	0.96162	0.87611	0.960753	0.0842133
	0.21918	1.28455	1.17128	1.05963	1.17182	0.112461		0.17778	1.04631	0.97565	0.90663	0.976197	0.0698416
	0.22603	1.30087	1.18311	1.06779	1.18392	0.116542		0.18333	0.99294	0.95806	0.9213	0.957433	0.0358241
	0.23288	1.32378	1.19542	1.06784	1.19568	0.12797		0.18889	1.03466	0.96693	0.8972	0.966263	0.0687324
	0.23973	1.34505	1.20468	1.06573	1.20515	0.139661		0.19444	1.06341	0.96558	0.86999	0.966327	0.0967122
	0.24658	1.32867	1.202	1.07489	1.20185	0.12689		0.2	1.05473	0.95957	0.86423	0.95951	0.09525
	0.25342	1.30836	1.20064	1.09336	1.20079	0.1075		0.20556	0.99253	0.93447	0.87905	0.93535	0.0567451
	0.26027	1.27613	1.19059	1.10589	1.19087	0.0851203		0.21111	0.98932	0.93486	0.88308	0.935753	0.0531256
	0.26712	1.27721	1.18919	1.10359	1.19	0.0868128		0.21667	1.02537	0.94532	0.86845	0.94638	0.0784654
	0.27397	1.25659	1.18743	1.11631	1.18678	0.0701423		0.22222	1.04332	0.96425	0.88778	0.965117	0.0777736
	0.28082	1.25511	1.18887	1.12219	1.18872	0.0664601		0.22778	1.04224	0.93823	0.83346	0.937977	0.10439
	0.28767	1.26099	1.19592	1.12833	1.19508	0.066334		0.23333	1.06307	0.95243	0.83941	0.951637	0.111832
	0.29452	1.26143	1.19651	1.13265	1.19686	0.0643907		0.23889	1.0486	0.94584	0.84258	0.945673	0.10301
	0.30137	1.26599	1.19986	1.13627	1.20071	0.0648641		0.24444	1.03317	0.94618	0.86171	0.94702	0.0857331
	0.30822	1.29271	1.2121	1.13455	1.21312	0.0790849		0.25	1.02449	0.94219	0.86119	0.942623	0.0816509
	0.31507	1.29751	1.22024	1.14183	1.21986	0.0778407		0.25556	1.04293	0.95151	0.85945	0.951297	0.0917402
	0.32192	1.30584	1.22474	1.14166	1.22408	0.082092		0.26111	1.02397	0.94995	0.87367	0.949197	0.0751528
	0.32877	1.31023	1.2298	1.14653	1.22885	0.0818541		0.26667	1.01468	0.94022	0.86538	0.940093	0.0746501
	0.33562	1.32002	1.23552	1.1487	1.23475	0.0856626		0.27222	1.00483	0.92909	0.85637	0.930097	0.0742351
	0.34247	1.33146	1.24255	1.15522	1.24308	0.0881212		0.27778	1.0236	0.94841	0.8737	0.94857	0.0749501
	0.34932	1.32471	1.24188	1.16045	1.24235	0.082131		0.28333	1.00754	0.94353	0.88066	0.94391	0.0634409
	0.35616	1.339	1.25635	1.17282	1.25606	0.0830904		0.28889	0.99614	0.93836	0.87926	0.93792	0.0584412
	0.36301	1.34997	1.26055	1.17159	1.2607	0.0891901		0.29444	1.003	0.95484	0.9083	0.95538	0.0473523
	0.36986	1.35503	1.26321	1.17411	1.26412	0.0904634		0.3	1.01889	0.92957	0.84277	0.93041	0.088063
	0.37671	1.35303	1.26572	1.17557	1.26477	0.0887338		0.30556	0.99749	0.92062	0.84431	0.920807	0.0765902
	0.38356	1.38116	1.28393	1.18954	1.28488	0.0958135		0.31111	0.98739	0.91497	0.84541	0.915923	0.0709948
	0.39041	1.39212	1.29687	1.19974	1.29624	0.0961915		0.31667	1.0058	0.93548	0.8682	0.936493	0.0688056
	0.39726	1.39556	1.29466	1.19658	1.2956	0.0994933		0.32222	0.99089	0.92876	0.86469	0.928113	0.0631025
	0.40411	1.42207	1.31451	1.20405	1.31354	0.109013		0.32778	0.99177	0.929	0.86845	0.92974	0.0616633
	0.41096	1.43943	1.32357	1.20911	1.32404	0.115161		0.33333	1.01031	0.95106	0.89295	0.95144	0.0586809
	0.41781	1.43129	1.32026	1.20943	1.32033	0.11093		0.33889	0.99517	0.93654	0.88021	0.937307	0.0574838
	0.42466	1.44504	1.33363	1.22294	1.33387	0.11105		0.34444	1.03115	0.93867	0.84877	0.93953	0.091193
	0.43151	1.44795	1.33658	1.22627	1.33693	0.11084		0.35	1.02117	0.9342	0.85029	0.93522	0.0854446
	0.43836	1.46934	1.35036	1.23428	1.35133	0.117533		0.35556	1.04669	0.94781	0.84785	0.94745	0.0994205
	0.44521	1.48284	1.35959	1.23892	1.36045	0.121962		0.36111	1.03161	0.94726	0.86315	0.94734	0.08423
	0.45205	1.49581	1.37226	1.25089	1.37299	0.122462		0.36667	1.01614	0.9392	0.86304	0.93946	0.0765503
	0.4589	1.50801	1.38701	1.26519	1.38674	0.12141		0.37222	1.0376	0.9557	0.87236	0.95522	0.082621
	0.46575	1.51503	1.39794	1.28217	1.39838	0.116431		0.37778	1.02862	0.95786	0.88972	0.958733	0.0694541
	0.4726	1.52675	1.40527	1.28207	1.4047	0.122341		0.38333	1.05126	0.96718	0.88594	0.968127	0.0826641
	0.47945	1.53061	1.41038	1.29313	1.41137	0.118743		0.38889	1.03648	0.96321	0.88772	0.96247	0.0743828
	0.4863	1.53842	1.42319	1.30694	1.42285	0.11574		0.39444	1.05517	0.96944	0.88649	0.970367	0.0843438
	0.49315	1.54735	1.42795	1.31081	1.4287	0.118272		0.4	1.08696	0.98723	0.88624	0.98681	0.100361
	0.5	1.56703	1.44475	1.32555	1.44578	0.120743		0.40556	1.06903	0.97084	0.87181	0.97056	0.0986103
	0.50685	1.58751	1.45904	1.33161	1.45939	0.12795		0.41111	1.10235	0.99031	0.88051	0.991057	0.110922
	0.5137	1.59365	1.46418	1.33575	1.46453	0.12895		0.41667	1.04158	0.99376	0.94718	0.994173	0.0472014
	0.52055	1.60613	1.46928	1.33137	1.46893	0.13738		0.42222	1.06618	1.00264	0.94156	1.00346	0.062314
	0.5274	1.60608	1.47265	1.33754	1.47209	0.134271		0.42778	1.05021	0.98678	0.92371	0.9869	0.0632501
	0.53425	1.61643	1.48446	1.35283	1.48457	0.1318		0.43333	1.10155	1.01152	0.92383	1.0123	0.0888626
	0.5411	1.62816	1.49727	1.36496	1.4968	0.131601		0.43889	1.06815	1.0123	0.95713	1.01253	0.0555103
	0.54795	1.64311	1.51105	1.38063	1.5116	0.131241		0.44444	1.03383	0.98791	0.94453	0.988757	0.044656
	0.55479	1.65109	1.51854	1.38853	1.51939	0.131282		0.45	1.02461	1.00804	0.98917	1.00727	0.0177324
	0.56164	1.66521	1.53593	1.40921	1.53678	0.128002		0.45556	1.03983	1.01365	0.98887	1.01412	0.0254832
	0.56849	1.68391	1.55001	1.41357	1.54916	0.135172		0.46111	1.03278	0.99579	0.96174	0.99677	0.0355301
	0.57534	1.69669	1.55583	1.41809	1.55687	0.139303		0.46667	1.05254	1.0336	1.01372	1.03329	0.0194119
	0.58219	1.74094	1.58263	1.4267	1.58342	0.157122		0.47222	1.04697	1.02763	1.00557	1.02672	0.0207149
	0.58904	1.74003	1.592	1.44379	1.59194	0.14812		0.47778	1.0453	1.0253	1.00466	1.02509	0.0203208
	0.59589	1.76503	1.6129	1.46205	1.61333	0.15149		0.48333	1.04583	1.02437	1.00427	1.02482	0.0207837
	0.60274	1.77881	1.61954	1.46111	1.61982	0.15885		0.48889	1.05404	1.02834	1.00102	1.0278	0.0265141
	0.60959	1.78013	1.62798	1.47729	1.62847	0.151421		0.49444	1.05926	1.02888	0.99982	1.02932	0.0297224
	0.61644	1.80336	1.6492	1.49666	1.64974	0.153351		0.5	1.06141	1.03373	1.00307	1.03274	0.0291827
	0.62329	1.81957	1.66571	1.51379	1.66636	0.152891		0.50556	1.06441	1.03269	0.99893	1.03201	0.0327453
	0.63014	1.82093	1.67647	1.53301	1.6768	0.14396		0.51111	1.07208	1.03766	1.00012	1.03662	0.0359913
	0.63699	1.83982	1.69494	1.5482	1.69432	0.145811		0.51667	1.0369	1.02498	1.01408	1.02532	0.0114138
	0.64384	1.85242	1.7108	1.57062	1.71128	0.140901		0.52222	1.04324	1.03296	1.0208	1.03233	0.0112331
	0.65068	1.86536	1.73064	1.59438	1.73013	0.135491		0.52778	1.04578	1.03556	1.02406	1.03513	0.0108663
	0.65753	1.88254	1.75314	1.62292	1.75287	0.12981		0.53333	1.0589	1.01507	0.9715	1.01516	0.0437001
	0.66438	1.89229	1.75976	1.62911	1.76039	0.131591		0.53889	1.06406	1.02183	0.97778	1.02122	0.0431432
	0.67123	1.91863	1.77598	1.63043	1.77501	0.144102		0.54444	1.0392	1.009	0.98166	1.00995	0.0287818
	0.67808	1.93223	1.78886	1.64747	1.78952	0.142381		0.55	1.07197	1.03093	0.99097	1.03129	0.0405012
	0.68493	1.94946	1.80644	1.66384	1.80658	0.14281		0.55556	1.04295	1.01642	0.99187	1.01708	0.0255464
	0.69178	1.98247	1.82829	1.67669	1.82915	0.152892		0.56111	1.04729	1.02607	1.00377	1.02571	0.0217622
	0.69863	2.00232	1.85084	1.70172	1.85163	0.150302		0.56667	1.05359	1.03461	1.01853	1.03558	0.01755
	0.70548	2.01799	1.86158	1.70673	1.8621	0.155631		0.57222	1.05545	1.03707	1.01593	1.03615	0.0197761
	0.71233	2.03816	1.87299	1.7108	1.87398	0.163682		0.57778	1.04764	1.00257	0.96032	1.00351	0.0436676
	0.71918	2.06218	1.88715	1.71394	1.88776	0.174121		0.58333	1.05342	1.00593	0.96002	1.00646	0.0467022
	0.72603	2.09501	1.90236	1.70663	1.90133	0.194192		0.58889	1.0657	1.01995	0.97494	1.0202	0.0453805
	0.73288	2.16285	1.93235	1.70353	1.93291	0.229661		0.59444	1.02567	1.00412	0.98303	1.00427	0.0213204
	0.73973	2.19037	1.94821	1.70371	1.94743	0.243331		0.6	1.04594	1.01525	0.98602	1.01574	0.029963
	0.74658	2.21623	1.95847	1.69989	1.9582	0.25817		0.60556	1.05891	1.02637	0.99239	1.02589	0.0332626
	0.75342	2.24488	1.97393	1.70316	1.97399	0.27086		0.61111	1.04692	1.02424	1.00188	1.02435	0.0225202
	0.76027	2.27486	1.99553	1.7179	1.9961	0.27848		0.61667	1.03714	1.02164	1.00768	1.02215	0.0147367
	0.76712	2.32296	2.02071	1.7192	2.02096	0.30188		0.62222	1.04555	1.00296	0.95829	1.00227	0.0436341
	0.77397	2.37222	2.05043	1.7317	2.05145	0.320261		0.62778	1.06055	1.01269	0.96539	1.01288	0.0475803
	0.78082	2.41627	2.07533	1.73661	2.07607	0.339831		0.63333	1.06181	1.0132	0.96287	1.01263	0.0494725
	0.78767	2.45507	2.10579	1.75489	2.10525	0.35009		0.63889	1.06327	1.01538	0.96969	1.01611	0.0467943
	0.79452	2.48448	2.12851	1.771	2.128	0.35674		0.64444	1.05809	1.01021	0.96427	1.01086	0.0469133
	0.80137	2.51636	2.15449	1.79458	2.15514	0.36089		0.65	1.01067	0.98887	0.96613	0.988557	0.0222717
	0.80822	2.54141	2.1721	1.80147	2.17166	0.36997		0.65556	1.01063	1.00337	0.99445	1.00282	0.00810418
	0.81507	2.60328	2.21203	1.82286	2.21272	0.39021		0.66111	1.0221	0.98142	0.94206	0.98186	0.0400218
	0.82192	2.63998	2.24326	1.8434	2.24221	0.398291		0.66667	1.02684	0.98339	0.94198	0.98407	0.0424341
	0.82877	2.6493	2.26118	1.87468	2.26172	0.38731		0.67222	1.03158	0.98673	0.94246	0.986923	0.0445603
	0.83562	2.68826	2.2975	1.90956	2.29844	0.389351		0.67778	1.03793	0.98156	0.92667	0.982053	0.0556316
	0.84247	2.72564	2.33112	1.93634	2.33103	0.39465		0.68333	1.04354	0.98372	0.92554	0.984267	0.0590019
	0.84932	2.76884	2.37271	1.97926	2.3736	0.394791		0.68889	1.04987	1.00447	0.96225	1.00553	0.0438196
	0.85616	2.81337	2.41421	2.01723	2.41494	0.39807		0.69444	1.05987	0.99205	0.92401	0.991977	0.06793
	0.86301	2.82808	2.44799	2.06862	2.44823	0.37973		0.7	1.03196	0.99581	0.96204	0.996603	0.0349668
	0.86986	2.88094	2.49162	2.10354	2.49203	0.3887		0.70556	1.04614	1.01713	0.9898	1.01769	0.0281742
	0.87671	2.93014	2.53334	2.13936	2.53428	0.395391		0.71111	1.06419	1.01177	0.96237	1.01278	0.0509175
	0.88356	2.94127	2.56794	2.19665	2.56862	0.37231		0.71667	1.06916	1.03704	1.00558	1.03726	0.0317906
	0.89041	2.95917	2.60553	2.24933	2.60468	0.354921		0.72222	1.14736	1.04912	0.95376	1.05008	0.0968036
	0.89726	2.97782	2.63877	2.3014	2.63933	0.33821		0.72778	1.03804	1.00572	0.97596	1.00657	0.0310488
	0.90411	3.03595	2.69351	2.35303	2.69416	0.34146		0.73333	1.0835	1.0111	0.93998	1.01153	0.071761
	0.91096	3.05289	2.72725	2.40235	2.7275	0.32527		0.73889	1.06702	0.98658	0.90856	0.987387	0.0792331
	0.91781	3.07982	2.77777	2.4741	2.77723	0.30286		0.74444	1.12248	1.06391	1.00622	1.0642	0.0581306
	0.92466	3.10796	2.83193	2.55688	2.83226	0.27554		0.75	1.09233	1.03377	0.97615	1.03408	0.0580906
	0.93151	3.14935	2.88544	2.62189	2.88556	0.26373		0.75556	1.13007	1.06045	0.99343	1.06132	0.0683241
	0.93836	3.15654	2.94145	2.72544	2.94114	0.21555		0.76111	1.11567	1.07536	1.03823	1.07642	0.0387309
	0.94521	3.19249	3.00359	2.81767	3.00458	0.187412		0.76667	1.08593	1.05793	1.03137	1.05841	0.0272832
	0.95205	3.23597	3.06791	2.90035	3.06808	0.16781		0.77222	1.12898	1.08446	1.0389	1.08411	0.045041
	0.9589	3.27178	3.10216	2.93298	3.10231	0.1694		0.77778	1.08362	1.06933	1.056	1.06965	0.0138128
	0.96575	3.26622	3.10907	2.95266	3.10932	0.15678		0.78333	1.09884	1.07663	1.05734	1.0776	0.0207671
	0.9726	3.27415	3.11809	2.96059	3.11761	0.156781		0.78889	1.09521	1.06233	1.03203	1.06319	0.0315988
	0.97945	3.27774	3.12342	2.97154	3.12423	0.153102		0.79444	1.10746	1.09697	1.08516	1.09653	0.0111565
	0.9863	3.31241	3.1624	3.01493	3.16325	0.148742		0.8	1.09378	1.05652	1.01782	1.05604	0.0379823
	0.99315	3.35526	3.19325	3.03352	3.19401	0.160871		0.80556	1.08174	1.07682	1.06914	1.0759	0.00635018
	1	3.35587	3.21127	3.06371	3.21028	0.146082		0.81111	1.10574	1.07689	1.04872	1.07712	0.0285107
								0.81667	1.11106	1.06685	1.02368	1.0672	0.043691
								0.82222	1.10016	1.06204	1.02616	1.06279	0.0370057
								0.82778	1.10082	1.07383	1.0495	1.07472	0.0256715
								0.83333	1.09274	1.05652	1.02188	1.05705	0.0354329
								0.83889	1.09612	1.05468	1.01578	1.05553	0.0401767
								0.84444	1.09139	1.0682	1.04713	1.06891	0.0221385
								0.85	1.09713	1.06568	1.03679	1.06653	0.030179
								0.85556	1.09243	1.06573	1.03643	1.06486	0.0280101
								0.86111	1.09005	1.06361	1.03515	1.06294	0.0274562
								0.86667	1.09035	1.06077	1.03399	1.0617	0.0281916
								0.87222	1.09217	1.06438	1.03531	1.06395	0.0284324
								0.87778	1.09256	1.0551	1.0189	1.05552	0.0368318
								0.88333	1.08962	1.04714	1.00576	1.04751	0.0419312
								0.88889	1.08617	1.06406	1.03975	1.06333	0.0232187
								0.89444	1.08801	1.0597	1.03187	1.05986	0.0280703
								0.9	1.08402	1.0595	1.03448	1.05933	0.0247704
								0.90556	1.08336	1.0593	1.03652	1.05973	0.0234229
								0.91111	1.08456	1.05801	1.0325	1.05836	0.0260317
								0.91667	1.08735	1.05869	1.03255	1.05953	0.0274097
								0.92222	1.08682	1.05827	1.03018	1.05842	0.0283203
								0.92778	1.0844	1.0582	1.03002	1.05754	0.027196
								0.93333	1.08717	1.06106	1.03707	1.06177	0.0250575
								0.93889	1.08883	1.06538	1.03989	1.0647	0.0244771
								0.94444	1.08034	1.04176	1.005	1.04237	0.0376737
								0.95	1.08263	1.05847	1.03167	1.05759	0.0254914
								0.95556	1.08552	1.06123	1.03848	1.06174	0.0235242
								0.96111	1.08163	1.05286	1.02693	1.05381	0.0273623
								0.96667	1.08488	1.05365	1.02074	1.05309	0.0320737
								0.97222	1.08486	1.05644	1.02972	1.05701	0.0275744
								0.97778	1.08399	1.05505	1.02339	1.05414	0.0303102
								0.98333	1.08462	1.05572	1.02794	1.05609	0.0283418
								0.98889	1.07767	1.05477	1.03115	1.05453	0.0232609
								0.99444	1.08179	1.05385	1.02635	1.054	0.0277203
								1	1.08703	1.05825	1.02719	1.05749	0.0299272

## Sheet: 3c
Offset (μm)	Height (μ)
0	9.97395
0.390855	9.97342
0.781709	9.91715
1.17256	9.78695
1.56342	9.55275
1.95427	9.25126
2.34513	8.85744
2.73598	8.32812
3.12684	7.72027
3.51769	6.96274
3.90855	5.88844
4.2994	4.85399
4.69025	3.36049
5.08111	1.24306
5.47196	0.473
5.86282	2.15866
6.25367	3.9589
6.64453	5.41196
7.03538	6.50403
7.42624	7.35667
7.81709	7.99706
8.20795	8.57981
8.5988	9.03259
8.98966	9.36994
9.38051	9.63097
9.77136	9.78081
10.1622	9.83711
10.5531	9.85541
10.9439	9.79561
11.3348	9.61994
11.7256	9.37203
12.1165	9.06544
12.5073	8.6209
12.8982	8.09728
13.2891	7.44515
13.6799	6.63163
14.0708	5.69021
14.4616	4.50352
14.8525	2.89184
15.2433	0.628009
15.6342	0.4526
16.025	2.17688
16.4159	4.01211
16.8067	5.53032
17.1976	6.56145
17.5885	7.36754
17.9793	8.03517
18.3702	8.6323
18.761	8.97644
19.1519	9.38103
19.5427	9.61816
19.9336	9.7915
20.3244	9.85445
20.7153	9.76585
21.1061	9.75035
21.497	9.59433
21.8879	9.30631
22.2787	9.01077
22.6696	8.59463
23.0604	8.08095
23.4513	7.42935
23.8421	6.63379
24.233	5.68533
24.6238	4.45241
25.0147	2.81466
25.4055	0.553174
25.7964	0.521013
26.1873	2.26585
26.5781	4.04238
26.969	5.47182
27.3598	6.49578
27.7507	7.3281
28.1415	7.98483
28.5324	8.5257
28.9232	8.94665
29.3141	9.28334
29.7049	9.53235
30.0958	9.67423
30.4867	9.73437
30.8775	9.71755
31.2684	9.61781
31.6592	9.45853
32.0501	9.19913
32.4409	8.87847
32.8318	8.42372
33.2226	7.88061
33.6135	7.22817
34.0043	6.41866
34.3952	5.43827
34.7861	4.1878
35.1769	2.46158
35.5678	0.0773827
35.9586	0.694391
36.3495	2.46557
36.7403	4.16956
37.1312	5.48774
37.522	6.49846
37.9129	7.31205
38.3037	7.94188
38.6946	8.46172
39.0855	8.81109
39.4763	9.19396
39.8672	9.43113
40.258	9.57524
40.6489	9.62531
41.0397	9.60094
41.4306	9.51123
41.8214	9.33783
42.2123	9.106
42.6031	8.7694
42.994	8.30967
43.3849	7.79061
43.7757	7.024
44.1666	6.19531
44.5574	5.18427
44.9483	3.95409
45.3391	2.21129
45.73	0
46.1208	0.586858
46.5117	2.34949
46.9025	4.05165
47.2934	5.43213
47.6843	6.45882
48.0751	7.22777
48.466	7.96027
48.8568	8.31537
49.2477	8.81934
49.6385	9.11005
50.0294	9.36349
50.4202	9.48726
50.8111	9.52042

## Sheet: 3d
	Ra (μm)	Rq (μm)
Spot 1	1.247	1.588
Spot 2	1.266	1.629
Spot 3	1.263	1.624
Spot 4	1.238	1.546
Spot 5	1.242	1.544

## Sheet: 4c
		200 nm-Normalized volume fraction X100						1000 nm-Normalized volume fraction X100
	h*	n=1	n=2	n=3	Mean	SD		n=1	n=2	n=3	Mean	SD
	0.00498	33.8548	32.948	32.0276	32.9435	0.913568		12.4619	14.7002	13.5864	13.5829	1.11915
	0.03483	34.7185	34.4599	34.1937	34.4574	0.262409		15.5583	16.2372	15.8935	15.8963	0.339449
	0.06468	35.48	36.2764	34.7007	35.4857	0.787826		18.479	20.8445	16.1017	18.4751	2.37144
	0.09453	35.7147	37.5481	33.8869	35.7166	1.83061		22.3259	20.6816	19.0273	20.6783	1.64928
	0.12438	37.1201	34.9727	32.8106	34.9678	2.15479		25.5383	23.1559	20.7584	23.1509	2.38997
	0.15423	33.3794	34.783	34.0773	34.0799	0.701844		23.1616	27.321	25.2402	25.2409	2.07967
	0.18408	34.3559	31.6042	28.8426	31.6009	2.75662		27.239	29.2453	25.2411	27.2418	2.00213
	0.21393	29.4714	30.9305	28.0023	29.4681	1.46412		27.9796	29.7008	28.8413	28.8406	0.86064
	0.24378	29.9676	27.5117	25.0515	27.5103	2.45808		31.229	30.3128	29.3784	30.3067	0.925355
	0.27363	23.323	27.6864	25.5053	25.5049	2.18171		30.0396	32.338	31.1852	31.1876	1.14924
	0.30348	22.5604	24.3619	23.4677	23.4633	0.900738		29.8872	33.8258	31.855	31.856	1.9693
	0.33333	20.1991	23.8441	22.0174	22.0202	1.8225		33.3612	32.1851	31.0137	32.1867	1.17377
	0.36318	21.478	20.4567	19.4302	20.455	1.0239		33.5217	32.2349	30.9297	32.2288	1.29597
	0.39303	20.0639	18.9732	17.8869	18.9747	1.08851		32.0304	33.429	30.6396	32.033	1.39471
	0.42289	16.586	19.6525	18.1211	18.1199	1.53329		30.4454	32.7272	31.5892	31.5873	1.1409
	0.45274	18.8898	17.1082	15.3084	17.1021	1.79071		33.5323	31.2187	28.9265	31.2258	2.30289
	0.48259	17.3136	16.0036	14.6829	16	1.31539		27.6381	33.3407	30.4813	30.4867	2.85133
	0.51244	16.6537	15.5181	14.3672	15.513	1.14327		32.625	30.0691	27.5268	30.0737	2.5491
	0.54229	15.5988	14.6128	13.6449	14.6188	0.976984		27.0115	31.5776	29.2909	29.2933	2.2831
	0.57214	13.7115	15.1229	12.292	13.7088	1.41543		30.6518	28.7124	26.7731	28.7124	1.93937
	0.60199	11.6138	14.7281	13.1728	13.1716	1.55719		26.7692	29.2138	27.9972	27.9934	1.22233
	0.63184	13.4461	12.3751	11.3213	12.3808	1.06239		27.2209	28.2943	26.1555	27.2236	1.0694
	0.66169	10.625	12.6085	11.6203	11.6179	0.991752		28.5173	26.4166	24.303	26.4123	2.10717
	0.69154	10.326	11.8486	11.0961	11.0902	0.761357		25.714	28.0415	23.393	25.7162	2.32428
	0.72139	9.67998	11.2506	10.457	10.4625	0.785335		24.086	25.4358	24.7605	24.7608	0.6749
	0.75124	9.98969	10.8414	9.12015	9.98376	0.860665		21.5509	26.2235	23.8847	23.8864	2.33633
	0.78109	10.1334	9.52822	8.91015	9.52394	0.611661		22.7964	23.6937	21.9085	22.7995	0.892574
	0.81095	9.57139	9.11701	8.65681	9.11507	0.457293		23.2342	22.478	21.7329	22.4817	0.750647
	0.8408	8.70769	8.86301	8.77568	8.78213	0.0778604		22.4379	21.8495	21.2477	21.845	0.595122
	0.87065	9.93576	8.72171	7.52304	8.72684	1.20637		21.371	22.2729	20.4795	21.3745	0.896705
	0.9005	8.46128	9.65961	7.28249	8.46779	1.18857		20.2483	21.6841	20.9631	20.9652	0.717932
	0.93035	8.27948	9.24749	7.32301	8.28333	0.962246		18.5799	23.2952	20.9405	20.9385	2.35767
	0.9602	8.29627	9.18917	7.40983	8.29842	0.889672		20.4303	21.2154	19.645	20.4302	0.78524
	0.99005	8.72898	8.20371	7.68662	8.20644	0.521185		20.5284	22.024	19.0286	20.527	1.49771

## Sheet: 4d
h*	t=0.11		t=0.22		t=0.33		t=0.44		t=0.55		t=0.66		t=0.77		t=0.88		t=1
1	0.569	0.448	0	0	0	0	0	0	0	0	0	0	0	0	0	0	0	0
0.9815	0.568	0.447	0	0.00295	0	0.276	0	0	0	0	0	0	0	0	0	0	0	0
0.963	0.568	0.447	0	0.444	0	0.0871	0	0	0	0	0	0	0	0	0	0	0	0
0.9445	0.56	0.448	0.0707	0.829	0	0	0	0	0	0	0	0	0	0	0	0	0	0
0.926	0.569	0.449	0.074	0.826	0	0	0	0	0	0	0	0	0	0	0	0	0	0
0.9075	0.571504	0.458496	0.0837088	0.80629	0	0	0	0	0	0	0	0	0	0	0	0	0	0
0.889	0.577535	0.442465	0.0975655	0.802434	0.0833	0.667	0	0	0	0	0	0	0	0	0	0	0	0
0.8705	0.572248	0.447751	0.230051	0.768949	0.0833	0.907	0	0	0	0.276	0	0	0	0	0	0	0	0
0.852	0.584261	0.445738	0.285596	0.704404	0.0278772	0.872023	0	0	0	0	0	0	0	0	0	0	0	0
0.8335	0.54767	0.45233	0.349	0.65	0.2	0.8	0	0	0	0	0	0	0	0	0	0	0	0
0.815	0.546665	0.453335	0.399034	0.600966	0.232251	0.767748	0	0	0	0	0	0	0	0	0	0	0	0
0.7965	0.5529	0.447	0.459761	0.571238	0.0885	0.801	0	0.0871	0	0	0	0	0	0	0	0	0	0
0.778	0.545329	0.454671	0.508635	0.570365	0.0721	0.828	0	0	0	0	0	0	0	0	0	0	0	0
0.7595	0.530465	0.468535	0.502229	0.567771	0.080823	0.809077	0	0	0	0	0	0.00295	0	0	0	0	0	0
0.741	0.538098	0.460902	0.450385	0.578605	0.248	0.752	0	0.42857	0	0	0	0	0	0	0	0	0	0
0.7225	0.557664	0.442336	0.400071	0.588929	0.322	0.678	0.0532258	0.846774	0	0	0	0	0	0	0	0	0	0
0.704	0.58034	0.43866	0.40532	0.59468	0.394227	0.605773	0.0655	0.934	0	0	0	0	0	0	0	0	0	0
0.6855	0.565906	0.434084	0.409591	0.590409	0.429	0.571	0.0798885	0.92	0	0	0	0	0	0	0	0	0	0
0.667	0.564204	0.435796	0.406542	0.593458	0.499534	0.529077	0.00393668	0.896063	0	0	0	0	0	0	0	0.0604	0	0
0.6485	0.565335	0.434665	0.424905	0.575095	0.506206	0.529077	0.0692685	0.830731	0	0	0	0	0	0	0	0	0	0
0.63	0.539791	0.460209	0.406804	0.593096	0.470923	0.529077	0.26	0.739	0	0.727273	0	0	0	0	0	0	0	0
0.6115	0.534227	0.465773	0.396075	0.603825	0.406545	0.583455	0.347	0.653	0.000907	0.899	0	0.00295	0	0	0	0	0	0
0.593	0.555335	0.444665	0.408578	0.580421	0.396046	0.603854	0.422279	0.577721	0.057	0.943	0	0	0	0	0	0	0	0
0.5745	0.553577	0.446423	0.430203	0.569797	0.400206	0.599794	0.460937	0.538063	0.0808	0.908	0	0	0	0.0604	0	0.0604	0	0
0.556	0.537645	0.462355	0.4273	0.572699	0.409009	0.59089	0.520997	0.478003	0.00866804	0.890331	0	0.5	0	0	0	0	0	0
0.5375	0.543723	0.456277	0.43058	0.56942	0.408874	0.590026	0.544246	0.455754	0.0593075	0.840682	0.0290323	0.870968	0	0	0	0	0	0
0.519	0.576888	0.433001	0.408436	0.580564	0.408599	0.580401	0.497027	0.502973	0.244098	0.755802	0.0405	0.959	0	0	0	0	0	0
0.5005	0.583026	0.436874	0.402544	0.587456	0.43001	0.56999	0.430305	0.568695	0.361	0.638	0.0459084	0.954081	0	0	0	0	0	0
0.482	0.597381	0.432608	0.40207	0.59783	0.42748	0.572509	0.403381	0.586608	0.437798	0.562202	0.0402	0.959	0	0	0	0.0871	0	0
0.4635	0.595494	0.434506	0.402007	0.597893	0.409882	0.590008	0.40841	0.58058	0.468079	0.530921	0.0726569	0.927343	0	0.2	0	0	0	0
0.445	0.565824	0.434076	0.39897	0.600029	0.404707	0.595293	0.43234	0.56766	0.538923	0.460077	0.00363783	0.896362	0	0.73903	0	0	0	0
0.4265	0.543908	0.456081	0.400041	0.589958	0.422557	0.577443	0.426478	0.573522	0.568229	0.430771	0.0660286	0.83397	0.0853659	0.904634	0	0	0	0
0.408	0.544825	0.455075	0.408851	0.590048	0.400584	0.598406	0.426553	0.573447	0.504977	0.485023	0.256439	0.74356	0.0524007	0.947598	0	0	0	0
0.3895	0.556056	0.443944	0.404589	0.5854	0.383566	0.606434	0.409803	0.580087	0.450039	0.54986	0.368	0.631	0.068055	0.930845	0	0	0	0
0.371	0.557745	0.442255	0.409703	0.590287	0.378562	0.620438	0.426021	0.573879	0.400778	0.588221	0.455725	0.544275	0.08802	0.90088	0	0	0	0
0.3525	0.565374	0.434626	0.400457	0.589543	0.39003	0.60897	0.400979	0.588021	0.406269	0.58373	0.503623	0.496377	0.0202	0.88	0	0.2	0	0
0.334	0.550574	0.449426	0.40769	0.5823	0.406651	0.593349	0.400757	0.598243	0.409355	0.590645	0.57474	0.42526	0.0228	0.877	0	0.35	0	0
0.3155	0.540403	0.458587	0.400756	0.599244	0.407499	0.582501	0.392088	0.607801	0.408841	0.590059	0.609608	0.390392	0.0606459	0.838354	0	0.777778	0	0
0.297	0.529441	0.470559	0.38024	0.609759	0.404803	0.585087	0.382603	0.607397	0.400327	0.598673	0.566487	0.433503	0.247	0.753	0.0273	0.873	0	0.071
0.2785	0.537886	0.482004	0.388468	0.600532	0.400368	0.598631	0.368309	0.63069	0.39999	0.6	0.489099	0.5008	0.377602	0.622398	0.0278501	0.87205	0	0
0.26	0.535671	0.464329	0.386743	0.603257	0.407206	0.582784	0.360877	0.639023	0.400953	0.598047	0.430808	0.568082	0.473092	0.526808	0.0431	0.857	0	0.0984
0.2415	0.544959	0.45504	0.379474	0.620526	0.420009	0.579881	0.360099	0.6388	0.402287	0.597703	0.392558	0.607442	0.530744	0.469256	0.0594801	0.840509	0	0.2
0.223	0.553809	0.44609	0.388793	0.600207	0.407033	0.582967	0.3744	0.6256	0.406099	0.5839	0.383536	0.606464	0.589949	0.40005	0.0562701	0.84373	0	0.503504
0.2045	0.54061	0.45938	0.395566	0.604434	0.399509	0.600491	0.383792	0.606208	0.402833	0.587067	0.409495	0.590505	0.627053	0.372847	0.0935	0.807	0.00452961	0.8
0.186	0.54301	0.45689	0.390328	0.608672	0.388293	0.600707	0.407823	0.592077	0.396696	0.603304	0.40569	0.584309	0.577457	0.422543	0.268	0.731	0.00452961	0.89547
0.1675	0.536974	0.463026	0.40257	0.59743	0.384588	0.605401	0.39054	0.608459	0.384224	0.605776	0.395536	0.604464	0.494049	0.505951	0.384	0.606	0.0230498	0.87685
0.149	0.526923	0.475777	0.437726	0.562274	0.39046	0.60954	0.380084	0.609906	0.382986	0.607004	0.38206	0.607939	0.425907	0.574083	0.489024	0.500876	0.0470499	0.85295
0.1305	0.52653	0.48347	0.42908	0.57092	0.39344	0.60656	0.376246	0.623754	0.384524	0.605476	0.402207	0.597793	0.383869	0.606031	0.549042	0.450958	0.0650733	0.834827
0.112	0.538084	0.466806	0.407906	0.582084	0.375554	0.624446	0.359371	0.640628	0.382538	0.607462	0.396689	0.603301	0.383024	0.606976	0.600505	0.399495	0.0678002	0.8321
0.0935	0.537008	0.462881	0.409799	0.5902	0.364707	0.635293	0.343278	0.656721	0.375329	0.62467	0.395354	0.604646	0.400403	0.598587	0.623051	0.376848	0.0877986	0.8022
0.075	0.550035	0.448965	0.408409	0.590581	0.350443	0.648557	0.329659	0.67034	0.359442	0.640558	0.400697	0.598303	0.395598	0.604401	0.583665	0.406335	0.267854	0.732046
0.0565	0.530589	0.4684	0.398563	0.600437	0.352861	0.647038	0.340857	0.658043	0.35083	0.64907	0.383209	0.606791	0.395907	0.604093	0.49956	0.50044	0.401	0.599
0.038	0.528036	0.470964	0.392368	0.607631	0.363454	0.636546	0.340806	0.659094	0.326775	0.673225	0.373056	0.626844	0.390308	0.609681	0.42758	0.57242	0.504782	0.495208
0.0195	0.540863	0.458037	0.388933	0.600067	0.36494	0.63506	0.350754	0.649246	0.324003	0.675997	0.349654	0.650346	0.362979	0.63702	0.37463	0.62537	0.567591	0.432409
	200 nm	1000 nm	200 nm	1000 nm	200 nm	1000 nm	200 nm	1000 nm	200 nm	1000 nm	200 nm	1000 nm	200 nm	1000 nm	200 nm	1000 nm	200 nm	1000 nm

## Sheet: 4e
		Close-packing				Less-dense packing
		h*	Pore size			h*	Pore size
		0.00498	131.078			0.00498	212.11
		0.00995	131.931			0.00995	212.286
		0.01493	132.312			0.01493	212.564
		0.0199	133.432			0.0199	212.657
		0.02488	134.088			0.02488	212.659
		0.02985	134.655			0.02985	212.785
		0.03483	135.673			0.03483	212.99
		0.0398	136.58			0.0398	213.18
		0.04478	137.248			0.04478	213.342
		0.04975	137.879			0.04975	213.654
		0.05473	138.917			0.05473	215.564
		0.0597	139.813			0.0597	214.545
		0.06468	140.633			0.06468	214.661
		0.06965	141.242			0.06965	213.758
		0.07463	141.948			0.07463	212.607
		0.0796	143.106			0.0796	213.389
		0.08458	143.746			0.08458	213.637
		0.08955	144.402			0.08955	212.117
		0.09453	145.018			0.09453	213.365
		0.0995	146.35			0.0995	212.38
		0.10448	146.914			0.10448	212.602
		0.10945	147.529			0.10945	213.031
		0.11443	148.546			0.11443	211.539
		0.1194	149.631			0.1194	212.692
		0.12438	150.538			0.12438	212.013
		0.12935	151.099			0.12935	212.442
		0.13433	151.831			0.13433	212.5
		0.1393	152.949			0.1393	212.192
		0.14428	153.879			0.14428	211.649
		0.14925	154.632			0.14925	212.253
		0.15423	155.115			0.15423	212.63
		0.1592	156.349			0.1592	213.267
		0.16418	157.269			0.16418	213.394
		0.16915	157.66			0.16915	212.689
		0.17413	159.259			0.17413	214.904
		0.1791	160.549			0.1791	214.606
		0.18408	161.22			0.18408	215.355
		0.18905	161.806			0.18905	215.907
		0.19403	162.589			0.19403	217.09
		0.199	163.825			0.199	216.641
		0.20398	164.391			0.20398	216.911
		0.20896	165.275			0.20896	216.97
		0.21393	166.198			0.21393	218.27
		0.21891	167.254			0.21891	218.045
		0.22388	167.689			0.22388	218.267
		0.22886	168.588			0.22886	219.217
		0.23383	168.977			0.23383	219.334
		0.23881	170.101			0.23881	220.887
		0.24378	170.713			0.24378	220.085
		0.24876	171.353			0.24876	221.096
		0.25373	172.091			0.25373	220.916
		0.25871	173.025			0.25871	222.177
		0.26368	173.778			0.26368	222.497
		0.26866	174.323			0.26866	223.293
		0.27363	174.585			0.27363	224.04
		0.27861	175.504			0.27861	224.661
		0.28358	176.213			0.28358	224.283
		0.28856	176.637			0.28856	225.552
		0.29353	177.284			0.29353	225.588
		0.29851	178.129			0.29851	226.576
		0.30348	178.345			0.30348	226.694
		0.30846	178.946			0.30846	228.47
		0.31343	179.477			0.31343	228.36
		0.31841	179.838			0.31841	229.721
		0.32338	180.37			0.32338	229.596
		0.32836	180.811			0.32836	230.236
		0.33333	180.907			0.33333	231.39
		0.33831	181.673			0.33831	232.143
		0.34328	182.047			0.34328	232.401
		0.34826	182.207			0.34826	233.375
		0.35323	182.837			0.35323	232.697
		0.35821	183.588			0.35821	235.791
		0.36318	183.447			0.36318	235.284
		0.36816	183.877			0.36816	235.878
		0.37313	183.995			0.37313	237.545
		0.37811	184.398			0.37811	237.203
		0.38308	185.18			0.38308	238.966
		0.38806	185.098			0.38806	239.455
		0.39303	185.718			0.39303	239.727
		0.39801	185.741			0.39801	242.033
		0.40299	186.109			0.40299	242.28
		0.40796	186.542			0.40796	242.816
		0.41294	186.318			0.41294	243.769
		0.41791	186.865			0.41791	245.337
		0.42289	186.75			0.42289	245.457
		0.42786	187.202			0.42786	246.474
		0.43284	187.656			0.43284	247.651
		0.43781	187.68			0.43781	248.195
		0.44279	188.153			0.44279	248.998
		0.44776	187.849			0.44776	250.37
		0.45274	188.222			0.45274	250.831
		0.45771	188.784			0.45771	252.224
		0.46269	189.11			0.46269	254.38
		0.46766	188.921			0.46766	253.116
		0.47264	189.315			0.47264	255.327
		0.47761	189.175			0.47761	257.063
		0.48259	189.541			0.48259	258.407
		0.48756	189.926			0.48756	259.701
		0.49254	189.786			0.49254	260.613
		0.49751	189.524			0.49751	261.441
		0.50249	189.861			0.50249	263.099
		0.50746	189.705			0.50746	263.024
		0.51244	190.071			0.51244	263.734
		0.51741	190.632			0.51741	266.504
		0.52239	190.018			0.52239	267.141
		0.52736	190.408			0.52736	267.93
		0.53234	191.068			0.53234	268.971
		0.53731	191.324			0.53731	271.422
		0.54229	191.056			0.54229	272.247
		0.54726	191.205			0.54726	273.74
		0.55224	191.602			0.55224	274.35
		0.55721	192.174			0.55721	276.874
		0.56219	191.772			0.56219	275.74
		0.56716	191.849			0.56716	276.891
		0.57214	192.374			0.57214	278.928
		0.57711	192.082			0.57711	280.421
		0.58209	192.396			0.58209	282.218
		0.58706	192.624			0.58706	282.966
		0.59204	192.901			0.59204	284.729
		0.59701	192.669			0.59701	286.046
		0.60199	192.795			0.60199	286.068
		0.60697	193.133			0.60697	287.079
		0.61194	193.603			0.61194	289.073
		0.61692	193.915			0.61692	289.98
		0.62189	194.236			0.62189	291.881
		0.62687	193.506			0.62687	291.09
		0.63184	193.771			0.63184	293.696
		0.63682	194.018			0.63682	294.98
		0.64179	194.534			0.64179	295.424
		0.64677	194.71			0.64677	297.11
		0.65174	194.07			0.65174	299.404
		0.65672	194.328			0.65672	299.626
		0.66169	194.721			0.66169	300.409
		0.66667	194.968			0.66667	301.46
		0.67164	194.927			0.67164	303.114
		0.67662	194.595			0.67662	302.906
		0.68159	194.49			0.68159	304.633
		0.68657	194.829			0.68657	306.793
		0.69154	195.282			0.69154	307.084
		0.69652	195.251			0.69652	306.56
		0.70149	194.768			0.70149	309.149
		0.70647	195.157			0.70647	310.081
		0.71144	195.468			0.71144	310.521
		0.71642	195.328			0.71642	311.805
		0.72139	195.83			0.72139	312.33
		0.72637	195.898			0.72637	313.445
		0.73134	195.392			0.73134	315.065
		0.73632	196.468			0.73632	316.951
		0.74129	195.59			0.74129	317.322
		0.74627	195.786			0.74627	316.969
		0.75124	196.143			0.75124	319.433
		0.75622	196.235			0.75622	320.357
		0.76119	196.58			0.76119	323.039
		0.76617	195.732			0.76617	322.017
		0.77114	195.76			0.77114	322.448
		0.77612	195.968			0.77612	324.217
		0.78109	196.158			0.78109	325.198
		0.78607	195.982			0.78607	325.565
		0.79104	197.015			0.79104	326.869
		0.79602	196.094			0.79602	329.037
		0.801	196.313			0.801	331.379
		0.80597	196.46			0.80597	330.705
		0.81095	196.964			0.81095	332.284
		0.81592	196.201			0.81592	332.064
		0.8209	196.331			0.8209	333.336
		0.82587	196.336			0.82587	333.255
		0.83085	196.967			0.83085	336.678
		0.83582	197.171			0.83582	336.336
		0.8408	197.174			0.8408	338.072
		0.84577	197.559			0.84577	341.503
		0.85075	197.928			0.85075	341.508
		0.85572	196.824			0.85572	341.28
		0.8607	197.041			0.8607	344.827
		0.86567	197.637			0.86567	345.104
		0.87065	196.765			0.87065	344.883
		0.87562	197.179			0.87562	347.193
		0.8806	196.307			0.8806	346.755
		0.88557	197.371			0.88557	350.2
		0.89055	196.542			0.89055	349.31
		0.89552	198.076			0.89552	353.412
		0.9005	197.051			0.9005	352.269
		0.90547	197.53			0.90547	355.04
		0.91045	197.726			0.91045	355.542
		0.91542	198.101			0.91542	359.415
		0.9204	197.067			0.9204	360.172
		0.92537	197.222			0.92537	360.277
		0.93035	197.607			0.93035	360.895
		0.93532	197.425			0.93532	364.321
		0.9403	198.215			0.9403	365.955
		0.94527	197.135			0.94527	366.496
		0.95025	197.406			0.95025	365.757
		0.95522	197.732			0.95522	370.106
		0.9602	196.904			0.9602	371.854
		0.96517	197.249			0.96517	374.391
		0.97015	197.265			0.97015	375.03
		0.97512	197.93			0.97512	376.685
		0.9801	197.906			0.9801	378.02
		0.98507	196.879			0.98507	380.054
		0.99005	197.327			0.99005	378.469
		0.99502	197.432			0.99502	384.314
		1	196.828			1	386.623

## Sheet: 5b
	Contcat angle (rad)	Pe	H/R=0.1	H/R=1	H/R=5
	0.031415	0.1	0.939866	9.39866	46.9933
	0.06283	0.1	0.88475	8.8475	44.2375
	0.094245	0.1	0.834139	8.34139	41.707
	0.12566	0.1	0.787584	7.87584	39.3792
	0.157075	0.1	0.744687	7.44687	37.2344
	0.18849	0.1	0.705097	7.05097	35.2549
	0.219905	0.1	0.668501	6.68501	33.425
	0.25132	0.1	0.634621	6.34621	31.731
	0.282735	0.1	0.60321	6.0321	30.1605
	0.31415	0.1	0.574048	5.74048	28.7024
	0.345565	0.1	0.546936	5.46936	27.3468
	0.37698	0.1	0.521698	5.21698	26.0849
	0.408395	0.1	0.498175	4.98175	24.9087
	0.43981	0.1	0.476223	4.76223	23.8111
	0.471225	0.1	0.455712	4.55712	22.7856
	0.50264	0.1	0.436528	4.36528	21.8264
	0.534055	0.1	0.418563	4.18563	20.9282
	0.56547	0.1	0.401723	4.01723	20.0862
	0.596885	0.1	0.385921	3.85921	19.2961
	0.6283	0.1	0.371078	3.71078	18.5539
	0.659715	0.1	0.357122	3.57122	17.8561
	0.69113	0.1	0.343989	3.43989	17.1994
	0.722545	0.1	0.331617	3.31617	16.5809
	0.75396	0.1	0.319953	3.19953	15.9977
	0.785375	0.1	0.308948	3.08948	15.4474
	0.81679	0.1	0.298554	2.98554	14.9277
	0.848205	0.1	0.28873	2.8873	14.4365
	0.87962	0.1	0.279438	2.79438	13.9719
	0.911035	0.1	0.270642	2.70642	13.5321
	0.94245	0.1	0.262309	2.62309	13.1154
	0.973865	0.1	0.254409	2.54409	12.7205
	1.00528	0.1	0.246915	2.46915	12.3457
	1.03669	0.1	0.2398	2.398	11.99
	1.06811	0.1	0.233041	2.33041	11.652
	1.09953	0.1	0.226615	2.26615	11.3308
	1.13094	0.1	0.220503	2.20503	11.0252
	1.16236	0.1	0.214685	2.14685	10.7342
	1.19377	0.1	0.209143	2.09143	10.4572
	1.22518	0.1	0.203861	2.03861	10.1931
	1.2566	0.1	0.198824	1.98824	9.94121
	1.28801	0.1	0.194017	1.94017	9.70087
	1.31943	0.1	0.189427	1.89427	9.47137
	1.35085	0.1	0.185042	1.85042	9.25209
	1.38226	0.1	0.180849	1.80849	9.04244
	1.41368	0.1	0.176837	1.76837	8.84186
	1.44509	0.1	0.172997	1.72997	8.64984
	1.4765	0.1	0.169318	1.69318	8.4659
	1.50792	0.1	0.165791	1.65791	8.28956
	1.53933	0.1	0.162408	1.62408	8.12039
	1.57075	0.1	0.15916	1.5916	7.95798
	1.60217	0.1	0.156116	1.56116	7.80578
	1.63358	0.1	0.15334	1.5334	7.667
	1.665	0.1	0.150819	1.50819	7.54093
	1.69641	0.1	0.148538	1.48538	7.4269
	1.72782	0.1	0.146487	1.46487	7.32437
	1.75924	0.1	0.144656	1.44656	7.23282
	1.79066	0.1	0.143036	1.43036	7.15181
	1.82207	0.1	0.141619	1.41619	7.08095
	1.85349	0.1	0.140398	1.40398	7.01992
	1.8849	0.1	0.139368	1.39368	6.96842
	1.91631	0.1	0.138525	1.38525	6.92623
	1.94773	0.1	0.137863	1.37863	6.89315
	1.97914	0.1	0.137381	1.37381	6.86904
	2.01056	0.1	0.137076	1.37076	6.85378
	2.04197	0.1	0.136947	1.36947	6.84733
	2.07339	0.1	0.136993	1.36993	6.84964
	2.1048	0.1	0.137215	1.37215	6.86074
	2.13622	0.1	0.137614	1.37614	6.88069
	2.16764	0.1	0.138192	1.38192	6.90958
	2.19905	0.1	0.138951	1.38951	6.94754
	2.23047	0.1	0.139896	1.39896	6.99478
	2.26188	0.1	0.14103	1.4103	7.0515
	2.2933	0.1	0.14236	1.4236	7.11798
	2.32471	0.1	0.143891	1.43891	7.19455
	2.35613	0.1	0.145631	1.45631	7.28157
	2.38754	0.1	0.14759	1.4759	7.37949
	2.41895	0.1	0.149776	1.49776	7.48879
	2.45037	0.1	0.152201	1.52201	7.61003
	2.48178	0.1	0.154877	1.54877	7.74383
	2.5132	0.1	0.157818	1.57818	7.8909
	2.54461	0.1	0.16104	1.6104	8.05202
	2.57603	0.1	0.164562	1.64562	8.22808
	2.60744	0.1	0.168401	1.68401	8.42005
	2.63886	0.1	0.17258	1.7258	8.62902
	2.67028	0.1	0.177125	1.77125	8.85623
	2.70169	0.1	0.182061	1.82061	9.10303
	2.73311	0.1	0.187419	1.87419	9.37094
	2.76452	0.1	0.193233	1.93233	9.66164
	2.79594	0.1	0.199541	1.99541	9.97703
	2.82735	0.1	0.206385	2.06385	10.3192
	2.85877	0.1	0.213812	2.13812	10.6906
	2.89018	0.1	0.221875	2.21875	11.0938
	2.92159	0.1	0.230634	2.30634	11.5317
	2.95301	0.1	0.240155	2.40155	12.0078
	2.98442	0.1	0.250514	2.50514	12.5257
	3.01584	0.1	0.261795	2.61795	13.0897
	3.04725	0.1	0.274094	2.74094	13.7047
	3.07867	0.1	0.28752	2.8752	14.376
	3.11009	0.1	0.302195	3.02195	15.1097
	3.1415	0.1	0.31826	3.1826	15.913
	0.031415	0.2	0.469933	4.69933	23.4967
	0.06283	0.2	0.442375	4.42375	22.1187
	0.094245	0.2	0.41707	4.1707	20.8535
	0.12566	0.2	0.393792	3.93792	19.6896
	0.157075	0.2	0.372344	3.72344	18.6172
	0.18849	0.2	0.352549	3.52549	17.6274
	0.219905	0.2	0.33425	3.3425	16.7125
	0.25132	0.2	0.31731	3.1731	15.8655
	0.282735	0.2	0.301605	3.01605	15.0803
	0.31415	0.2	0.287024	2.87024	14.3512
	0.345565	0.2	0.273468	2.73468	13.6734
	0.37698	0.2	0.260849	2.60849	13.0425
	0.408395	0.2	0.249087	2.49087	12.4544
	0.43981	0.2	0.238111	2.38111	11.9056
	0.471225	0.2	0.227856	2.27856	11.3928
	0.50264	0.2	0.218264	2.18264	10.9132
	0.534055	0.2	0.209282	2.09282	10.4641
	0.56547	0.2	0.200862	2.00862	10.0431
	0.596885	0.2	0.192961	1.92961	9.64803
	0.6283	0.2	0.185539	1.85539	9.27695
	0.659715	0.2	0.178561	1.78561	8.92806
	0.69113	0.2	0.171994	1.71994	8.59971
	0.722545	0.2	0.165809	1.65809	8.29043
	0.75396	0.2	0.159977	1.59977	7.99884
	0.785375	0.2	0.154474	1.54474	7.72369
	0.81679	0.2	0.149277	1.49277	7.46385
	0.848205	0.2	0.144365	1.44365	7.21825
	0.87962	0.2	0.139719	1.39719	6.98595
	0.911035	0.2	0.135321	1.35321	6.76605
	0.94245	0.2	0.131154	1.31154	6.55772
	0.973865	0.2	0.127205	1.27205	6.36023
	1.00528	0.2	0.123457	1.23457	6.17287
	1.03669	0.2	0.1199	1.199	5.995
	1.06811	0.2	0.11652	1.1652	5.82602
	1.09953	0.2	0.113308	1.13308	5.66538
	1.13094	0.2	0.110252	1.10252	5.51258
	1.16236	0.2	0.107342	1.07342	5.36712
	1.19377	0.2	0.104572	1.04572	5.22858
	1.22518	0.2	0.101931	1.01931	5.09654
	1.2566	0.2	0.0994121	0.994121	4.97061
	1.28801	0.2	0.0970087	0.970087	4.85044
	1.31943	0.2	0.0947137	0.947137	4.73569
	1.35085	0.2	0.0925209	0.925209	4.62605
	1.38226	0.2	0.0904244	0.904244	4.52122
	1.41368	0.2	0.0884186	0.884186	4.42093
	1.44509	0.2	0.0864984	0.864984	4.32492
	1.4765	0.2	0.084659	0.84659	4.23295
	1.50792	0.2	0.0828956	0.828956	4.14478
	1.53933	0.2	0.0812039	0.812039	4.06019
	1.57075	0.2	0.0795798	0.795798	3.97899
	1.60217	0.2	0.0780578	0.780578	3.90289
	1.63358	0.2	0.07667	0.7667	3.8335
	1.665	0.2	0.0754093	0.754093	3.77046
	1.69641	0.2	0.074269	0.74269	3.71345
	1.72782	0.2	0.0732437	0.732437	3.66218
	1.75924	0.2	0.0723282	0.723282	3.61641
	1.79066	0.2	0.0715181	0.715181	3.5759
	1.82207	0.2	0.0708095	0.708095	3.54047
	1.85349	0.2	0.0701992	0.701992	3.50996
	1.8849	0.2	0.0696842	0.696842	3.48421
	1.91631	0.2	0.0692623	0.692623	3.46311
	1.94773	0.2	0.0689315	0.689315	3.44657
	1.97914	0.2	0.0686904	0.686904	3.43452
	2.01056	0.2	0.0685378	0.685378	3.42689
	2.04197	0.2	0.0684733	0.684733	3.42366
	2.07339	0.2	0.0684964	0.684964	3.42482
	2.1048	0.2	0.0686074	0.686074	3.43037
	2.13622	0.2	0.0688069	0.688069	3.44034
	2.16764	0.2	0.0690958	0.690958	3.45479
	2.19905	0.2	0.0694754	0.694754	3.47377
	2.23047	0.2	0.0699478	0.699478	3.49739
	2.26188	0.2	0.070515	0.70515	3.52575
	2.2933	0.2	0.0711798	0.711798	3.55899
	2.32471	0.2	0.0719455	0.719455	3.59727
	2.35613	0.2	0.0728157	0.728157	3.64079
	2.38754	0.2	0.0737949	0.737949	3.68975
	2.41895	0.2	0.0748879	0.748879	3.7444
	2.45037	0.2	0.0761003	0.761003	3.80502
	2.48178	0.2	0.0774383	0.774383	3.87192
	2.5132	0.2	0.078909	0.78909	3.94545
	2.54461	0.2	0.0805202	0.805202	4.02601
	2.57603	0.2	0.0822808	0.822808	4.11404
	2.60744	0.2	0.0842005	0.842005	4.21002
	2.63886	0.2	0.0862902	0.862902	4.31451
	2.67028	0.2	0.0885623	0.885623	4.42812
	2.70169	0.2	0.0910303	0.910303	4.55151
	2.73311	0.2	0.0937094	0.937094	4.68547
	2.76452	0.2	0.0966164	0.966164	4.83082
	2.79594	0.2	0.0997703	0.997703	4.98852
	2.82735	0.2	0.103192	1.03192	5.15961
	2.85877	0.2	0.106906	1.06906	5.34529
	2.89018	0.2	0.110938	1.10938	5.54688
	2.92159	0.2	0.115317	1.15317	5.76585
	2.95301	0.2	0.120078	1.20078	6.00388
	2.98442	0.2	0.125257	1.25257	6.26285
	3.01584	0.2	0.130897	1.30897	6.54487
	3.04725	0.2	0.137047	1.37047	6.85235
	3.07867	0.2	0.14376	1.4376	7.18799
	3.11009	0.2	0.151097	1.51097	7.55487
	3.1415	0.2	0.15913	1.5913	7.95651
	0.031415	0.3	0.313289	3.13289	15.6644
	0.06283	0.3	0.294917	2.94917	14.7458
	0.094245	0.3	0.278046	2.78046	13.9023
	0.12566	0.3	0.262528	2.62528	13.1264
	0.157075	0.3	0.248229	2.48229	12.4115
	0.18849	0.3	0.235032	2.35032	11.7516
	0.219905	0.3	0.222834	2.22834	11.1417
	0.25132	0.3	0.21154	2.1154	10.577
	0.282735	0.3	0.20107	2.0107	10.0535
	0.31415	0.3	0.191349	1.91349	9.56747
	0.345565	0.3	0.182312	1.82312	9.11561
	0.37698	0.3	0.173899	1.73899	8.69497
	0.408395	0.3	0.166058	1.66058	8.30292
	0.43981	0.3	0.158741	1.58741	7.93704
	0.471225	0.3	0.151904	1.51904	7.59521
	0.50264	0.3	0.145509	1.45509	7.27546
	0.534055	0.3	0.139521	1.39521	6.97605
	0.56547	0.3	0.133908	1.33908	6.69539
	0.596885	0.3	0.12864	1.2864	6.43202
	0.6283	0.3	0.123693	1.23693	6.18463
	0.659715	0.3	0.119041	1.19041	5.95204
	0.69113	0.3	0.114663	1.14663	5.73314
	0.722545	0.3	0.110539	1.10539	5.52695
	0.75396	0.3	0.106651	1.06651	5.33256
	0.785375	0.3	0.102983	1.02983	5.14913
	0.81679	0.3	0.0995179	0.995179	4.9759
	0.848205	0.3	0.0962434	0.962434	4.81217
	0.87962	0.3	0.093146	0.93146	4.6573
	0.911035	0.3	0.0902139	0.902139	4.5107
	0.94245	0.3	0.0874363	0.874363	4.37182
	0.973865	0.3	0.0848031	0.848031	4.24015
	1.00528	0.3	0.0823049	0.823049	4.11525
	1.03669	0.3	0.0799333	0.799333	3.99667
	1.06811	0.3	0.0776803	0.776803	3.88401
	1.09953	0.3	0.0755384	0.755384	3.77692
	1.13094	0.3	0.073501	0.73501	3.67505
	1.16236	0.3	0.0715616	0.715616	3.57808
	1.19377	0.3	0.0697144	0.697144	3.48572
	1.22518	0.3	0.0679538	0.679538	3.39769
	1.2566	0.3	0.0662748	0.662748	3.31374
	1.28801	0.3	0.0646725	0.646725	3.23362
	1.31943	0.3	0.0631425	0.631425	3.15712
	1.35085	0.3	0.0616806	0.616806	3.08403
	1.38226	0.3	0.0602829	0.602829	3.01415
	1.41368	0.3	0.0589457	0.589457	2.94729
	1.44509	0.3	0.0576656	0.576656	2.88328
	1.4765	0.3	0.0564393	0.564393	2.82197
	1.50792	0.3	0.0552637	0.552637	2.76319
	1.53933	0.3	0.0541359	0.541359	2.7068
	1.57075	0.3	0.0530532	0.530532	2.65266
	1.60217	0.3	0.0520386	0.520386	2.60193
	1.63358	0.3	0.0511134	0.511134	2.55567
	1.665	0.3	0.0502728	0.502728	2.51364
	1.69641	0.3	0.0495127	0.495127	2.47563
	1.72782	0.3	0.0488291	0.488291	2.44146
	1.75924	0.3	0.0482188	0.482188	2.41094
	1.79066	0.3	0.0476787	0.476787	2.38394
	1.82207	0.3	0.0472063	0.472063	2.36032
	1.85349	0.3	0.0467994	0.467994	2.33997
	1.8849	0.3	0.0464561	0.464561	2.32281
	1.91631	0.3	0.0461749	0.461749	2.30874
	1.94773	0.3	0.0459543	0.459543	2.29772
	1.97914	0.3	0.0457936	0.457936	2.28968
	2.01056	0.3	0.0456919	0.456919	2.28459
	2.04197	0.3	0.0456488	0.456488	2.28244
	2.07339	0.3	0.0456643	0.456643	2.28321
	2.1048	0.3	0.0457383	0.457383	2.28691
	2.13622	0.3	0.0458713	0.458713	2.29356
	2.16764	0.3	0.0460638	0.460638	2.30319
	2.19905	0.3	0.046317	0.46317	2.31585
	2.23047	0.3	0.0466318	0.466318	2.33159
	2.26188	0.3	0.04701	0.4701	2.3505
	2.2933	0.3	0.0474532	0.474532	2.37266
	2.32471	0.3	0.0479636	0.479636	2.39818
	2.35613	0.3	0.0485438	0.485438	2.42719
	2.38754	0.3	0.0491966	0.491966	2.45983
	2.41895	0.3	0.0499253	0.499253	2.49626
	2.45037	0.3	0.0507335	0.507335	2.53668
	2.48178	0.3	0.0516256	0.516256	2.58128
	2.5132	0.3	0.052606	0.52606	2.6303
	2.54461	0.3	0.0536802	0.536802	2.68401
	2.57603	0.3	0.0548538	0.548538	2.74269
	2.60744	0.3	0.0561336	0.561336	2.80668
	2.63886	0.3	0.0575268	0.575268	2.87634
	2.67028	0.3	0.0590415	0.590415	2.95208
	2.70169	0.3	0.0606869	0.606869	3.03434
	2.73311	0.3	0.0624729	0.624729	3.12365
	2.76452	0.3	0.0644109	0.644109	3.22055
	2.79594	0.3	0.0665136	0.665136	3.32568
	2.82735	0.3	0.0687949	0.687949	3.43974
	2.85877	0.3	0.0712706	0.712706	3.56353
	2.89018	0.3	0.0739584	0.739584	3.69792
	2.92159	0.3	0.076878	0.76878	3.8439
	2.95301	0.3	0.0800517	0.800517	4.00259
	2.98442	0.3	0.0835047	0.835047	4.17523
	3.01584	0.3	0.087265	0.87265	4.36325
	3.04725	0.3	0.0913647	0.913647	4.56823
	3.07867	0.3	0.0958399	0.958399	4.79199
	3.11009	0.3	0.100732	1.00732	5.03658
	3.1415	0.3	0.106087	1.06087	5.30434
	0.031415	0.4	0.234967	2.34967	11.7483
	0.06283	0.4	0.221187	2.21187	11.0594
	0.094245	0.4	0.208535	2.08535	10.4267
	0.12566	0.4	0.196896	1.96896	9.8448
	0.157075	0.4	0.186172	1.86172	9.30859
	0.18849	0.4	0.176274	1.76274	8.81371
	0.219905	0.4	0.167125	1.67125	8.35626
	0.25132	0.4	0.158655	1.58655	7.93276
	0.282735	0.4	0.150803	1.50803	7.54013
	0.31415	0.4	0.143512	1.43512	7.1756
	0.345565	0.4	0.136734	1.36734	6.83671
	0.37698	0.4	0.130425	1.30425	6.52123
	0.408395	0.4	0.124544	1.24544	6.22719
	0.43981	0.4	0.119056	1.19056	5.95278
	0.471225	0.4	0.113928	1.13928	5.69641
	0.50264	0.4	0.109132	1.09132	5.4566
	0.534055	0.4	0.104641	1.04641	5.23204
	0.56547	0.4	0.100431	1.00431	5.02154
	0.596885	0.4	0.0964803	0.964803	4.82401
	0.6283	0.4	0.0927695	0.927695	4.63848
	0.659715	0.4	0.0892806	0.892806	4.46403
	0.69113	0.4	0.0859971	0.859971	4.29986
	0.722545	0.4	0.0829043	0.829043	4.14521
	0.75396	0.4	0.0799884	0.799884	3.99942
	0.785375	0.4	0.0772369	0.772369	3.86185
	0.81679	0.4	0.0746385	0.746385	3.73192
	0.848205	0.4	0.0721825	0.721825	3.60913
	0.87962	0.4	0.0698595	0.698595	3.49297
	0.911035	0.4	0.0676605	0.676605	3.38302
	0.94245	0.4	0.0655772	0.655772	3.27886
	0.973865	0.4	0.0636023	0.636023	3.18012
	1.00528	0.4	0.0617287	0.617287	3.08644
	1.03669	0.4	0.05995	0.5995	2.9975
	1.06811	0.4	0.0582602	0.582602	2.91301
	1.09953	0.4	0.0566538	0.566538	2.83269
	1.13094	0.4	0.0551258	0.551258	2.75629
	1.16236	0.4	0.0536712	0.536712	2.68356
	1.19377	0.4	0.0522858	0.522858	2.61429
	1.22518	0.4	0.0509654	0.509654	2.54827
	1.2566	0.4	0.0497061	0.497061	2.4853
	1.28801	0.4	0.0485044	0.485044	2.42522
	1.31943	0.4	0.0473569	0.473569	2.36784
	1.35085	0.4	0.0462605	0.462605	2.31302
	1.38226	0.4	0.0452122	0.452122	2.26061
	1.41368	0.4	0.0442093	0.442093	2.21047
	1.44509	0.4	0.0432492	0.432492	2.16246
	1.4765	0.4	0.0423295	0.423295	2.11647
	1.50792	0.4	0.0414478	0.414478	2.07239
	1.53933	0.4	0.0406019	0.406019	2.0301
	1.57075	0.4	0.0397899	0.397899	1.9895
	1.60217	0.4	0.0390289	0.390289	1.95145
	1.63358	0.4	0.038335	0.38335	1.91675
	1.665	0.4	0.0377046	0.377046	1.88523
	1.69641	0.4	0.0371345	0.371345	1.85673
	1.72782	0.4	0.0366218	0.366218	1.83109
	1.75924	0.4	0.0361641	0.361641	1.8082
	1.79066	0.4	0.035759	0.35759	1.78795
	1.82207	0.4	0.0354047	0.354047	1.77024
	1.85349	0.4	0.0350996	0.350996	1.75498
	1.8849	0.4	0.0348421	0.348421	1.74211
	1.91631	0.4	0.0346311	0.346311	1.73156
	1.94773	0.4	0.0344657	0.344657	1.72329
	1.97914	0.4	0.0343452	0.343452	1.71726
	2.01056	0.4	0.0342689	0.342689	1.71345
	2.04197	0.4	0.0342366	0.342366	1.71183
	2.07339	0.4	0.0342482	0.342482	1.71241
	2.1048	0.4	0.0343037	0.343037	1.71519
	2.13622	0.4	0.0344034	0.344034	1.72017
	2.16764	0.4	0.0345479	0.345479	1.72739
	2.19905	0.4	0.0347377	0.347377	1.73689
	2.23047	0.4	0.0349739	0.349739	1.74869
	2.26188	0.4	0.0352575	0.352575	1.76287
	2.2933	0.4	0.0355899	0.355899	1.77949
	2.32471	0.4	0.0359727	0.359727	1.79864
	2.35613	0.4	0.0364079	0.364079	1.82039
	2.38754	0.4	0.0368975	0.368975	1.84487
	2.41895	0.4	0.037444	0.37444	1.8722
	2.45037	0.4	0.0380502	0.380502	1.90251
	2.48178	0.4	0.0387192	0.387192	1.93596
	2.5132	0.4	0.0394545	0.394545	1.97273
	2.54461	0.4	0.0402601	0.402601	2.01301
	2.57603	0.4	0.0411404	0.411404	2.05702
	2.60744	0.4	0.0421002	0.421002	2.10501
	2.63886	0.4	0.0431451	0.431451	2.15726
	2.67028	0.4	0.0442812	0.442812	2.21406
	2.70169	0.4	0.0455151	0.455151	2.27576
	2.73311	0.4	0.0468547	0.468547	2.34273
	2.76452	0.4	0.0483082	0.483082	2.41541
	2.79594	0.4	0.0498852	0.498852	2.49426
	2.82735	0.4	0.0515961	0.515961	2.57981
	2.85877	0.4	0.0534529	0.534529	2.67265
	2.89018	0.4	0.0554688	0.554688	2.77344
	2.92159	0.4	0.0576585	0.576585	2.88292
	2.95301	0.4	0.0600388	0.600388	3.00194
	2.98442	0.4	0.0626285	0.626285	3.13142
	3.01584	0.4	0.0654487	0.654487	3.27244
	3.04725	0.4	0.0685235	0.685235	3.42618
	3.07867	0.4	0.0718799	0.718799	3.594
	3.11009	0.4	0.0755487	0.755487	3.77744
	3.1415	0.4	0.0795651	0.795651	3.97825
	0.031415	0.5	0.187973	1.87973	9.39866
	0.06283	0.5	0.17695	1.7695	8.8475
	0.094245	0.5	0.166828	1.66828	8.34139
	0.12566	0.5	0.157517	1.57517	7.87584
	0.157075	0.5	0.148937	1.48937	7.44687
	0.18849	0.5	0.141019	1.41019	7.05097
	0.219905	0.5	0.1337	1.337	6.68501
	0.25132	0.5	0.126924	1.26924	6.34621
	0.282735	0.5	0.120642	1.20642	6.0321
	0.31415	0.5	0.11481	1.1481	5.74048
	0.345565	0.5	0.109387	1.09387	5.46936
	0.37698	0.5	0.10434	1.0434	5.21698
	0.408395	0.5	0.099635	0.99635	4.98175
	0.43981	0.5	0.0952445	0.952445	4.76223
	0.471225	0.5	0.0911425	0.911425	4.55712
	0.50264	0.5	0.0873056	0.873056	4.36528
	0.534055	0.5	0.0837126	0.837126	4.18563
	0.56547	0.5	0.0803446	0.803446	4.01723
	0.596885	0.5	0.0771842	0.771842	3.85921
	0.6283	0.5	0.0742156	0.742156	3.71078
	0.659715	0.5	0.0714245	0.714245	3.57122
	0.69113	0.5	0.0687977	0.687977	3.43989
	0.722545	0.5	0.0663234	0.663234	3.31617
	0.75396	0.5	0.0639907	0.639907	3.19953
	0.785375	0.5	0.0617895	0.617895	3.08948
	0.81679	0.5	0.0597108	0.597108	2.98554
	0.848205	0.5	0.057746	0.57746	2.8873
	0.87962	0.5	0.0558876	0.558876	2.79438
	0.911035	0.5	0.0541284	0.541284	2.70642
	0.94245	0.5	0.0524618	0.524618	2.62309
	0.973865	0.5	0.0508818	0.508818	2.54409
	1.00528	0.5	0.049383	0.49383	2.46915
	1.03669	0.5	0.04796	0.4796	2.398
	1.06811	0.5	0.0466082	0.466082	2.33041
	1.09953	0.5	0.0453231	0.453231	2.26615
	1.13094	0.5	0.0441006	0.441006	2.20503
	1.16236	0.5	0.042937	0.42937	2.14685
	1.19377	0.5	0.0418286	0.418286	2.09143
	1.22518	0.5	0.0407723	0.407723	2.03861
	1.2566	0.5	0.0397649	0.397649	1.98824
	1.28801	0.5	0.0388035	0.388035	1.94017
	1.31943	0.5	0.0378855	0.378855	1.89427
	1.35085	0.5	0.0370084	0.370084	1.85042
	1.38226	0.5	0.0361698	0.361698	1.80849
	1.41368	0.5	0.0353675	0.353674	1.76837
	1.44509	0.5	0.0345994	0.345994	1.72997
	1.4765	0.5	0.0338636	0.338636	1.69318
	1.50792	0.5	0.0331582	0.331582	1.65791
	1.53933	0.5	0.0324816	0.324816	1.62408
	1.57075	0.5	0.0318319	0.318319	1.5916
	1.60217	0.5	0.0312231	0.312231	1.56116
	1.63358	0.5	0.030668	0.30668	1.5334
	1.665	0.5	0.0301637	0.301637	1.50819
	1.69641	0.5	0.0297076	0.297076	1.48538
	1.72782	0.5	0.0292975	0.292975	1.46487
	1.75924	0.5	0.0289313	0.289313	1.44656
	1.79066	0.5	0.0286072	0.286072	1.43036
	1.82207	0.5	0.0283238	0.283238	1.41619
	1.85349	0.5	0.0280797	0.280797	1.40398
	1.8849	0.5	0.0278737	0.278737	1.39368
	1.91631	0.5	0.0277049	0.277049	1.38525
	1.94773	0.5	0.0275726	0.275726	1.37863
	1.97914	0.5	0.0274761	0.274761	1.37381
	2.01056	0.5	0.0274151	0.274151	1.37076
	2.04197	0.5	0.0273893	0.273893	1.36947
	2.07339	0.5	0.0273986	0.273986	1.36993
	2.1048	0.5	0.027443	0.27443	1.37215
	2.13622	0.5	0.0275228	0.275228	1.37614
	2.16764	0.5	0.0276383	0.276383	1.38192
	2.19905	0.5	0.0277902	0.277902	1.38951
	2.23047	0.5	0.0279791	0.279791	1.39896
	2.26188	0.5	0.028206	0.28206	1.4103
	2.2933	0.5	0.0284719	0.284719	1.4236
	2.32471	0.5	0.0287782	0.287782	1.43891
	2.35613	0.5	0.0291263	0.291263	1.45631
	2.38754	0.5	0.029518	0.29518	1.4759
	2.41895	0.5	0.0299552	0.299552	1.49776
	2.45037	0.5	0.0304401	0.304401	1.52201
	2.48178	0.5	0.0309753	0.309753	1.54877
	2.5132	0.5	0.0315636	0.315636	1.57818
	2.54461	0.5	0.0322081	0.322081	1.6104
	2.57603	0.5	0.0329123	0.329123	1.64562
	2.60744	0.5	0.0336802	0.336802	1.68401
	2.63886	0.5	0.0345161	0.345161	1.7258
	2.67028	0.5	0.0354249	0.354249	1.77125
	2.70169	0.5	0.0364121	0.364121	1.82061
	2.73311	0.5	0.0374837	0.374837	1.87419
	2.76452	0.5	0.0386466	0.386466	1.93233
	2.79594	0.5	0.0399081	0.399081	1.99541
	2.82735	0.5	0.0412769	0.412769	2.06385
	2.85877	0.5	0.0427623	0.427623	2.13812
	2.89018	0.5	0.044375	0.44375	2.21875
	2.92159	0.5	0.0461268	0.461268	2.30634
	2.95301	0.5	0.048031	0.48031	2.40155
	2.98442	0.5	0.0501028	0.501028	2.50514
	3.01584	0.5	0.052359	0.52359	2.61795
	3.04725	0.5	0.0548188	0.548188	2.74094
	3.07867	0.5	0.0575039	0.575039	2.8752
	3.11009	0.5	0.060439	0.60439	3.02195
	3.1415	0.5	0.0636521	0.636521	3.1826
	0.031415	0.6	0.156644	1.56644	7.83222
	0.06283	0.6	0.147458	1.47458	7.37291
	0.094245	0.6	0.139023	1.39023	6.95116
	0.12566	0.6	0.131264	1.31264	6.5632
	0.157075	0.6	0.124115	1.24115	6.20573
	0.18849	0.6	0.117516	1.17516	5.87581
	0.219905	0.6	0.111417	1.11417	5.57084
	0.25132	0.6	0.10577	1.0577	5.28851
	0.282735	0.6	0.100535	1.00535	5.02675
	0.31415	0.6	0.0956747	0.956747	4.78373
	0.345565	0.6	0.0911561	0.911561	4.5578
	0.37698	0.6	0.0869497	0.869497	4.34749
	0.408395	0.6	0.0830292	0.830292	4.15146
	0.43981	0.6	0.0793704	0.793704	3.96852
	0.471225	0.6	0.0759521	0.759521	3.7976
	0.50264	0.6	0.0727546	0.727546	3.63773
	0.534055	0.6	0.0697605	0.697605	3.48803
	0.56547	0.6	0.0669539	0.669539	3.34769
	0.596885	0.6	0.0643202	0.643202	3.21601
	0.6283	0.6	0.0618463	0.618463	3.09232
	0.659715	0.6	0.0595204	0.595204	2.97602
	0.69113	0.6	0.0573314	0.573314	2.86657
	0.722545	0.6	0.0552695	0.552695	2.76348
	0.75396	0.6	0.0533256	0.533256	2.66628
	0.785375	0.6	0.0514913	0.514913	2.57456
	0.81679	0.6	0.049759	0.49759	2.48795
	0.848205	0.6	0.0481217	0.481217	2.40608
	0.87962	0.6	0.046573	0.46573	2.32865
	0.911035	0.6	0.045107	0.45107	2.25535
	0.94245	0.6	0.0437182	0.437182	2.18591
	0.973865	0.6	0.0424015	0.424015	2.12008
	1.00528	0.6	0.0411525	0.411525	2.05762
	1.03669	0.6	0.0399667	0.399667	1.99833
	1.06811	0.6	0.0388401	0.388401	1.94201
	1.09953	0.6	0.0377692	0.377692	1.88846
	1.13094	0.6	0.0367505	0.367505	1.83753
	1.16236	0.6	0.0357808	0.357808	1.78904
	1.19377	0.6	0.0348572	0.348572	1.74286
	1.22518	0.6	0.0339769	0.339769	1.69885
	1.2566	0.6	0.0331374	0.331374	1.65687
	1.28801	0.6	0.0323362	0.323362	1.61681
	1.31943	0.6	0.0315712	0.315712	1.57856
	1.35085	0.6	0.0308403	0.308403	1.54202
	1.38226	0.6	0.0301415	0.301415	1.50707
	1.41368	0.6	0.0294729	0.294729	1.47364
	1.44509	0.6	0.0288328	0.288328	1.44164
	1.4765	0.6	0.0282197	0.282197	1.41098
	1.50792	0.6	0.0276319	0.276319	1.38159
	1.53933	0.6	0.027068	0.27068	1.3534
	1.57075	0.6	0.0265266	0.265266	1.32633
	1.60217	0.6	0.0260193	0.260193	1.30096
	1.63358	0.6	0.0255567	0.255567	1.27783
	1.665	0.6	0.0251364	0.251364	1.25682
	1.69641	0.6	0.0247563	0.247563	1.23782
	1.72782	0.6	0.0244146	0.244146	1.22073
	1.75924	0.6	0.0241094	0.241094	1.20547
	1.79066	0.6	0.0238394	0.238394	1.19197
	1.82207	0.6	0.0236032	0.236032	1.18016
	1.85349	0.6	0.0233997	0.233997	1.16999
	1.8849	0.6	0.0232281	0.232281	1.1614
	1.91631	0.6	0.0230874	0.230874	1.15437
	1.94773	0.6	0.0229772	0.229772	1.14886
	1.97914	0.6	0.0228968	0.228968	1.14484
	2.01056	0.6	0.0228459	0.228459	1.1423
	2.04197	0.6	0.0228244	0.228244	1.14122
	2.07339	0.6	0.0228321	0.228321	1.14161
	2.1048	0.6	0.0228691	0.228691	1.14346
	2.13622	0.6	0.0229356	0.229356	1.14678
	2.16764	0.6	0.0230319	0.230319	1.1516
	2.19905	0.6	0.0231585	0.231585	1.15792
	2.23047	0.6	0.0233159	0.233159	1.1658
	2.26188	0.6	0.023505	0.23505	1.17525
	2.2933	0.6	0.0237266	0.237266	1.18633
	2.32471	0.6	0.0239818	0.239818	1.19909
	2.35613	0.6	0.0242719	0.242719	1.2136
	2.38754	0.6	0.0245983	0.245983	1.22992
	2.41895	0.6	0.0249626	0.249626	1.24813
	2.45037	0.6	0.0253668	0.253668	1.26834
	2.48178	0.6	0.0258128	0.258128	1.29064
	2.5132	0.6	0.026303	0.26303	1.31515
	2.54461	0.6	0.0268401	0.268401	1.342
	2.57603	0.6	0.0274269	0.274269	1.37135
	2.60744	0.6	0.0280668	0.280668	1.40334
	2.63886	0.6	0.0287634	0.287634	1.43817
	2.67028	0.6	0.0295208	0.295208	1.47604
	2.70169	0.6	0.0303434	0.303434	1.51717
	2.73311	0.6	0.0312365	0.312365	1.56182
	2.76452	0.6	0.0322055	0.322055	1.61027
	2.79594	0.6	0.0332568	0.332568	1.66284
	2.82735	0.6	0.0343974	0.343974	1.71987
	2.85877	0.6	0.0356353	0.356353	1.78176
	2.89018	0.6	0.0369792	0.369792	1.84896
	2.92159	0.6	0.038439	0.38439	1.92195
	2.95301	0.6	0.0400259	0.400259	2.00129
	2.98442	0.6	0.0417523	0.417523	2.08762
	3.01584	0.6	0.0436325	0.436325	2.18162
	3.04725	0.6	0.0456823	0.456823	2.28412
	3.07867	0.6	0.0479199	0.479199	2.396
	3.11009	0.6	0.0503658	0.503658	2.51829
	3.1415	0.6	0.0530434	0.530434	2.65217
	0.031415	0.7	0.134267	1.34267	6.71333
	0.06283	0.7	0.126393	1.26393	6.31964
	0.094245	0.7	0.119163	1.19163	5.95814
	0.12566	0.7	0.112512	1.12512	5.6256
	0.157075	0.7	0.106384	1.06384	5.3192
	0.18849	0.7	0.100728	1.00728	5.03641
	0.219905	0.7	0.0955001	0.955001	4.775
	0.25132	0.7	0.0906601	0.906601	4.53301
	0.282735	0.7	0.0861729	0.861729	4.30864
	0.31415	0.7	0.0820069	0.820069	4.10034
	0.345565	0.7	0.0781338	0.781338	3.90669
	0.37698	0.7	0.0745284	0.745284	3.72642
	0.408395	0.7	0.0711678	0.711678	3.55839
	0.43981	0.7	0.0680318	0.680318	3.40159
	0.471225	0.7	0.0651018	0.651018	3.25509
	0.50264	0.7	0.0623611	0.623611	3.11806
	0.534055	0.7	0.0597947	0.597947	2.98974
	0.56547	0.7	0.057389	0.57389	2.86945
	0.596885	0.7	0.0551316	0.551316	2.75658
	0.6283	0.7	0.0530111	0.530111	2.65056
	0.659715	0.7	0.0510175	0.510175	2.55087
	0.69113	0.7	0.0491412	0.491412	2.45706
	0.722545	0.7	0.0473739	0.473739	2.36869
	0.75396	0.7	0.0457076	0.457076	2.28538
	0.785375	0.7	0.0441354	0.441354	2.20677
	0.81679	0.7	0.0426505	0.426505	2.13253
	0.848205	0.7	0.0412472	0.412472	2.06236
	0.87962	0.7	0.0399197	0.399197	1.99599
	0.911035	0.7	0.0386631	0.386631	1.93316
	0.94245	0.7	0.0374727	0.374727	1.87364
	0.973865	0.7	0.0363442	0.363442	1.81721
	1.00528	0.7	0.0352735	0.352735	1.76368
	1.03669	0.7	0.0342571	0.342571	1.71286
	1.06811	0.7	0.0332915	0.332915	1.66458
	1.09953	0.7	0.0323736	0.323736	1.61868
	1.13094	0.7	0.0315004	0.315004	1.57502
	1.16236	0.7	0.0306693	0.306693	1.53346
	1.19377	0.7	0.0298776	0.298776	1.49388
	1.22518	0.7	0.0291231	0.291231	1.45615
	1.2566	0.7	0.0284035	0.284035	1.42017
	1.28801	0.7	0.0277168	0.277168	1.38584
	1.31943	0.7	0.0270611	0.270611	1.35305
	1.35085	0.7	0.0264345	0.264345	1.32173
	1.38226	0.7	0.0258355	0.258355	1.29178
	1.41368	0.7	0.0252625	0.252625	1.26312
	1.44509	0.7	0.0247138	0.247138	1.23569
	1.4765	0.7	0.0241883	0.241883	1.20941
	1.50792	0.7	0.0236844	0.236844	1.18422
	1.53933	0.7	0.0232011	0.232011	1.16006
	1.57075	0.7	0.0227371	0.227371	1.13685
	1.60217	0.7	0.0223022	0.223022	1.11511
	1.63358	0.7	0.0219057	0.219057	1.09529
	1.665	0.7	0.0215455	0.215455	1.07728
	1.69641	0.7	0.0212197	0.212197	1.06099
	1.72782	0.7	0.0209268	0.209268	1.04634
	1.75924	0.7	0.0206652	0.206652	1.03326
	1.79066	0.7	0.0204337	0.204337	1.02169
	1.82207	0.7	0.0202313	0.202313	1.01156
	1.85349	0.7	0.0200569	0.200569	1.00285
	1.8849	0.7	0.0199098	0.199098	0.995489
	1.91631	0.7	0.0197892	0.197892	0.989461
	1.94773	0.7	0.0196947	0.196947	0.984736
	1.97914	0.7	0.0196258	0.196258	0.981291
	2.01056	0.7	0.0195822	0.195822	0.979112
	2.04197	0.7	0.0195638	0.195638	0.978189
	2.07339	0.7	0.0195704	0.195704	0.97852
	2.1048	0.7	0.0196021	0.196021	0.980106
	2.13622	0.7	0.0196591	0.196591	0.982955
	2.16764	0.7	0.0197416	0.197416	0.987082
	2.19905	0.7	0.0198501	0.198501	0.992506
	2.23047	0.7	0.0199851	0.199851	0.999254
	2.26188	0.7	0.0201471	0.201471	1.00736
	2.2933	0.7	0.0203371	0.203371	1.01685
	2.32471	0.7	0.0205558	0.205558	1.02779
	2.35613	0.7	0.0208045	0.208045	1.04022
	2.38754	0.7	0.0210843	0.210843	1.05421
	2.41895	0.7	0.0213966	0.213966	1.06983
	2.45037	0.7	0.021743	0.217429	1.08715
	2.48178	0.7	0.0221252	0.221252	1.10626
	2.5132	0.7	0.0225454	0.225454	1.12727
	2.54461	0.7	0.0230058	0.230058	1.15029
	2.57603	0.7	0.0235088	0.235088	1.17544
	2.60744	0.7	0.0240573	0.240573	1.20286
	2.63886	0.7	0.0246544	0.246544	1.23272
	2.67028	0.7	0.0253035	0.253035	1.26518
	2.70169	0.7	0.0260087	0.260087	1.30043
	2.73311	0.7	0.0267741	0.267741	1.33871
	2.76452	0.7	0.0276047	0.276047	1.38023
	2.79594	0.7	0.0285058	0.285058	1.42529
	2.82735	0.7	0.0294835	0.294835	1.47418
	2.85877	0.7	0.0305445	0.305445	1.52723
	2.89018	0.7	0.0316964	0.316964	1.58482
	2.92159	0.7	0.0329477	0.329477	1.64739
	2.95301	0.7	0.0343079	0.343079	1.71539
	2.98442	0.7	0.0357877	0.357877	1.78939
	3.01584	0.7	0.0373993	0.373993	1.86996
	3.04725	0.7	0.0391563	0.391563	1.95781
	3.07867	0.7	0.0410742	0.410742	2.05371
	3.11009	0.7	0.0431707	0.431707	2.15854
	3.1415	0.7	0.0454658	0.454658	2.27329
	0.031415	0.8	0.117483	1.17483	5.87416
	0.06283	0.8	0.110594	1.10594	5.52969
	0.094245	0.8	0.104267	1.04267	5.21337
	0.12566	0.8	0.098448	0.98448	4.9224
	0.157075	0.8	0.0930859	0.930859	4.6543
	0.18849	0.8	0.0881371	0.881371	4.40686
	0.219905	0.8	0.0835626	0.835626	4.17813
	0.25132	0.8	0.0793276	0.793276	3.96638
	0.282735	0.8	0.0754013	0.754013	3.77006
	0.31415	0.8	0.071756	0.71756	3.5878
	0.345565	0.8	0.0683671	0.683671	3.41835
	0.37698	0.8	0.0652123	0.652123	3.26062
	0.408395	0.8	0.0622719	0.622719	3.11359
	0.43981	0.8	0.0595278	0.595278	2.97639
	0.471225	0.8	0.0569641	0.569641	2.8482
	0.50264	0.8	0.054566	0.54566	2.7283
	0.534055	0.8	0.0523204	0.523204	2.61602
	0.56547	0.8	0.0502154	0.502154	2.51077
	0.596885	0.8	0.0482401	0.482401	2.41201
	0.6283	0.8	0.0463848	0.463848	2.31924
	0.659715	0.8	0.0446403	0.446403	2.23201
	0.69113	0.8	0.0429986	0.429986	2.14993
	0.722545	0.8	0.0414521	0.414521	2.07261
	0.75396	0.8	0.0399942	0.399942	1.99971
	0.785375	0.8	0.0386184	0.386185	1.93092
	0.81679	0.8	0.0373192	0.373192	1.86596
	0.848205	0.8	0.0360913	0.360913	1.80456
	0.87962	0.8	0.0349297	0.349297	1.74649
	0.911035	0.8	0.0338302	0.338302	1.69151
	0.94245	0.8	0.0327886	0.327886	1.63943
	0.973865	0.8	0.0318012	0.318012	1.59006
	1.00528	0.8	0.0308644	0.308644	1.54322
	1.03669	0.8	0.029975	0.29975	1.49875
	1.06811	0.8	0.0291301	0.291301	1.45651
	1.09953	0.8	0.0283269	0.283269	1.41635
	1.13094	0.8	0.0275629	0.275629	1.37814
	1.16236	0.8	0.0268356	0.268356	1.34178
	1.19377	0.8	0.0261429	0.261429	1.30714
	1.22518	0.8	0.0254827	0.254827	1.27413
	1.2566	0.8	0.024853	0.24853	1.24265
	1.28801	0.8	0.0242522	0.242522	1.21261
	1.31943	0.8	0.0236784	0.236784	1.18392
	1.35085	0.8	0.0231302	0.231302	1.15651
	1.38226	0.8	0.0226061	0.226061	1.1303
	1.41368	0.8	0.0221047	0.221047	1.10523
	1.44509	0.8	0.0216246	0.216246	1.08123
	1.4765	0.8	0.0211647	0.211647	1.05824
	1.50792	0.8	0.0207239	0.207239	1.03619
	1.53933	0.8	0.020301	0.20301	1.01505
	1.57075	0.8	0.019895	0.19895	0.994748
	1.60217	0.8	0.0195145	0.195145	0.975723
	1.63358	0.8	0.0191675	0.191675	0.958376
	1.665	0.8	0.0188523	0.188523	0.942616
	1.69641	0.8	0.0185673	0.185673	0.928363
	1.72782	0.8	0.0183109	0.183109	0.915546
	1.75924	0.8	0.018082	0.18082	0.904102
	1.79066	0.8	0.0178795	0.178795	0.893976
	1.82207	0.8	0.0177024	0.177024	0.885119
	1.85349	0.8	0.0175498	0.175498	0.877489
	1.8849	0.8	0.0174211	0.174211	0.871053
	1.91631	0.8	0.0173156	0.173156	0.865779
	1.94773	0.8	0.0172329	0.172329	0.861644
	1.97914	0.8	0.0171726	0.171726	0.85863
	2.01056	0.8	0.0171345	0.171345	0.856723
	2.04197	0.8	0.0171183	0.171183	0.855916
	2.07339	0.8	0.0171241	0.171241	0.856205
	2.1048	0.8	0.0171519	0.171519	0.857593
	2.13622	0.8	0.0172017	0.172017	0.860086
	2.16764	0.8	0.0172739	0.172739	0.863697
	2.19905	0.8	0.0173689	0.173689	0.868443
	2.23047	0.8	0.0174869	0.174869	0.874347
	2.26188	0.8	0.0176287	0.176287	0.881437
	2.2933	0.8	0.0177949	0.177949	0.889747
	2.32471	0.8	0.0179864	0.179864	0.899318
	2.35613	0.8	0.0182039	0.182039	0.910197
	2.38754	0.8	0.0184487	0.184487	0.922437
	2.41895	0.8	0.018722	0.18722	0.936099
	2.45037	0.8	0.0190251	0.190251	0.951254
	2.48178	0.8	0.0193596	0.193596	0.967979
	2.5132	0.8	0.0197273	0.197273	0.986363
	2.54461	0.8	0.0201301	0.201301	1.0065
	2.57603	0.8	0.0205702	0.205702	1.02851
	2.60744	0.8	0.0210501	0.210501	1.05251
	2.63886	0.8	0.0215726	0.215726	1.07863
	2.67028	0.8	0.0221406	0.221406	1.10703
	2.70169	0.8	0.0227576	0.227576	1.13788
	2.73311	0.8	0.0234273	0.234273	1.17137
	2.76452	0.8	0.0241541	0.241541	1.20771
	2.79594	0.8	0.0249426	0.249426	1.24713
	2.82735	0.8	0.0257981	0.257981	1.2899
	2.85877	0.8	0.0267265	0.267265	1.33632
	2.89018	0.8	0.0277344	0.277344	1.38672
	2.92159	0.8	0.0288292	0.288292	1.44146
	2.95301	0.8	0.0300194	0.300194	1.50097
	2.98442	0.8	0.0313142	0.313142	1.56571
	3.01584	0.8	0.0327244	0.327244	1.63622
	3.04725	0.8	0.0342618	0.342618	1.71309
	3.07867	0.8	0.0359399	0.3594	1.797
	3.11009	0.8	0.0377744	0.377744	1.88872
	3.1415	0.8	0.0397825	0.397825	1.98913
	0.031415	0.9	0.10443	1.0443	5.22148
	0.06283	0.9	0.0983055	0.983055	4.91528
	0.094245	0.9	0.0926821	0.926821	4.63411
	0.12566	0.9	0.0875094	0.875094	4.37547
	0.157075	0.9	0.0827431	0.827431	4.13715
	0.18849	0.9	0.0783441	0.783441	3.91721
	0.219905	0.9	0.0742779	0.742779	3.71389
	0.25132	0.9	0.0705134	0.705134	3.52567
	0.282735	0.9	0.0670234	0.670234	3.35117
	0.31415	0.9	0.0637831	0.637831	3.18916
	0.345565	0.9	0.0607707	0.607707	3.03854
	0.37698	0.9	0.0579665	0.579665	2.89832
	0.408395	0.9	0.0553528	0.553528	2.76764
	0.43981	0.9	0.0529136	0.529136	2.64568
	0.471225	0.9	0.0506347	0.506347	2.53174
	0.50264	0.9	0.0485031	0.485031	2.42515
	0.534055	0.9	0.046507	0.46507	2.32535
	0.56547	0.9	0.0446359	0.446359	2.2318
	0.596885	0.9	0.0428801	0.428801	2.14401
	0.6283	0.9	0.0412309	0.412309	2.06154
	0.659715	0.9	0.0396803	0.396803	1.98401
	0.69113	0.9	0.0382209	0.38221	1.91105
	0.722545	0.9	0.0368463	0.368463	1.84232
	0.75396	0.9	0.0355504	0.355504	1.77752
	0.785375	0.9	0.0343275	0.343275	1.71638
	0.81679	0.9	0.0331726	0.331726	1.65863
	0.848205	0.9	0.0320811	0.320811	1.60406
	0.87962	0.9	0.0310487	0.310487	1.55243
	0.911035	0.9	0.0300713	0.300713	1.50357
	0.94245	0.9	0.0291454	0.291454	1.45727
	0.973865	0.9	0.0282677	0.282677	1.41338
	1.00528	0.9	0.027435	0.27435	1.37175
	1.03669	0.9	0.0266444	0.266444	1.33222
	1.06811	0.9	0.0258934	0.258934	1.29467
	1.09953	0.9	0.0251795	0.251795	1.25897
	1.13094	0.9	0.0245003	0.245003	1.22502
	1.16236	0.9	0.0238539	0.238539	1.19269
	1.19377	0.9	0.0232381	0.232381	1.16191
	1.22518	0.9	0.0226513	0.226513	1.13256
	1.2566	0.9	0.0220916	0.220916	1.10458
	1.28801	0.9	0.0215575	0.215575	1.07787
	1.31943	0.9	0.0210475	0.210475	1.05237
	1.35085	0.9	0.0205602	0.205602	1.02801
	1.38226	0.9	0.0200943	0.200943	1.00472
	1.41368	0.9	0.0196486	0.196486	0.982429
	1.44509	0.9	0.0192219	0.192219	0.961094
	1.4765	0.9	0.0188131	0.188131	0.940655
	1.50792	0.9	0.0184212	0.184212	0.921062
	1.53933	0.9	0.0180453	0.180453	0.902265
	1.57075	0.9	0.0176844	0.176844	0.88422
	1.60217	0.9	0.0173462	0.173462	0.867309
	1.63358	0.9	0.0170378	0.170378	0.851889
	1.665	0.9	0.0167576	0.167576	0.837881
	1.69641	0.9	0.0165042	0.165042	0.825211
	1.72782	0.9	0.0162764	0.162764	0.813819
	1.75924	0.9	0.0160729	0.160729	0.803646
	1.79066	0.9	0.0158929	0.158929	0.794645
	1.82207	0.9	0.0157354	0.157354	0.786772
	1.85349	0.9	0.0155998	0.155998	0.779991
	1.8849	0.9	0.0154854	0.154854	0.774269
	1.91631	0.9	0.0153916	0.153916	0.769581
	1.94773	0.9	0.0153181	0.153181	0.765906
	1.97914	0.9	0.0152645	0.152645	0.763226
	2.01056	0.9	0.0152306	0.152306	0.761531
	2.04197	0.9	0.0152163	0.152163	0.760814
	2.07339	0.9	0.0152214	0.152214	0.761071
	2.1048	0.9	0.0152461	0.152461	0.762305
	2.13622	0.9	0.0152904	0.152904	0.764521
	2.16764	0.9	0.0153546	0.153546	0.767731
	2.19905	0.9	0.015439	0.15439	0.771949
	2.23047	0.9	0.0155439	0.155439	0.777197
	2.26188	0.9	0.01567	0.1567	0.783499
	2.2933	0.9	0.0158177	0.158177	0.790886
	2.32471	0.9	0.0159879	0.159879	0.799394
	2.35613	0.9	0.0161813	0.161813	0.809064
	2.38754	0.9	0.0163989	0.163989	0.819944
	2.41895	0.9	0.0166418	0.166418	0.832088
	2.45037	0.9	0.0169112	0.169112	0.845559
	2.48178	0.9	0.0172085	0.172085	0.860426
	2.5132	0.9	0.0175353	0.175353	0.876767
	2.54461	0.9	0.0178934	0.178934	0.894669
	2.57603	0.9	0.0182846	0.182846	0.914231
	2.60744	0.9	0.0187112	0.187112	0.935561
	2.63886	0.9	0.0191756	0.191756	0.95878
	2.67028	0.9	0.0196805	0.196805	0.984026
	2.70169	0.9	0.020229	0.20229	1.01145
	2.73311	0.9	0.0208243	0.208243	1.04122
	2.76452	0.9	0.0214703	0.214703	1.07352
	2.79594	0.9	0.0221712	0.221712	1.10856
	2.82735	0.9	0.0229316	0.229316	1.14658
	2.85877	0.9	0.0237569	0.237569	1.18784
	2.89018	0.9	0.0246528	0.246528	1.23264
	2.92159	0.9	0.025626	0.25626	1.2813
	2.95301	0.9	0.0266839	0.266839	1.3342
	2.98442	0.9	0.0278349	0.278349	1.39174
	3.01584	0.9	0.0290883	0.290883	1.45442
	3.04725	0.9	0.0304549	0.304549	1.52274
	3.07867	0.9	0.0319466	0.319466	1.59733
	3.11009	0.9	0.0335772	0.335772	1.67886
	3.1415	0.9	0.0353623	0.353623	1.76811
	0.031415	1	0.0939866	0.939866	4.69933
	0.06283	1	0.088475	0.88475	4.42375
	0.094245	1	0.0834139	0.834139	4.1707
	0.12566	1	0.0787584	0.787584	3.93792
	0.157075	1	0.0744687	0.744687	3.72344
	0.18849	1	0.0705097	0.705097	3.52549
	0.219905	1	0.0668501	0.668501	3.3425
	0.25132	1	0.0634621	0.634621	3.1731
	0.282735	1	0.060321	0.60321	3.01605
	0.31415	1	0.0574048	0.574048	2.87024
	0.345565	1	0.0546936	0.546936	2.73468
	0.37698	1	0.0521698	0.521698	2.60849
	0.408395	1	0.0498175	0.498175	2.49087
	0.43981	1	0.0476223	0.476223	2.38111
	0.471225	1	0.0455712	0.455712	2.27856
	0.50264	1	0.0436528	0.436528	2.18264
	0.534055	1	0.0418563	0.418563	2.09282
	0.56547	1	0.0401723	0.401723	2.00862
	0.596885	1	0.0385921	0.385921	1.92961
	0.6283	1	0.0371078	0.371078	1.85539
	0.659715	1	0.0357122	0.357122	1.78561
	0.69113	1	0.0343989	0.343989	1.71994
	0.722545	1	0.0331617	0.331617	1.65809
	0.75396	1	0.0319953	0.319953	1.59977
	0.785375	1	0.0308948	0.308948	1.54474
	0.81679	1	0.0298554	0.298554	1.49277
	0.848205	1	0.028873	0.28873	1.44365
	0.87962	1	0.0279438	0.279438	1.39719
	0.911035	1	0.0270642	0.270642	1.35321
	0.94245	1	0.0262309	0.262309	1.31154
	0.973865	1	0.0254409	0.254409	1.27205
	1.00528	1	0.0246915	0.246915	1.23457
	1.03669	1	0.02398	0.2398	1.199
	1.06811	1	0.0233041	0.233041	1.1652
	1.09953	1	0.0226615	0.226615	1.13308
	1.13094	1	0.0220503	0.220503	1.10252
	1.16236	1	0.0214685	0.214685	1.07342
	1.19377	1	0.0209143	0.209143	1.04572
	1.22518	1	0.0203861	0.203861	1.01931
	1.2566	1	0.0198824	0.198824	0.994121
	1.28801	1	0.0194017	0.194017	0.970087
	1.31943	1	0.0189427	0.189427	0.947137
	1.35085	1	0.0185042	0.185042	0.925209
	1.38226	1	0.0180849	0.180849	0.904244
	1.41368	1	0.0176837	0.176837	0.884186
	1.44509	1	0.0172997	0.172997	0.864984
	1.4765	1	0.0169318	0.169318	0.84659
	1.50792	1	0.0165791	0.165791	0.828956
	1.53933	1	0.0162408	0.162408	0.812039
	1.57075	1	0.015916	0.15916	0.795798
	1.60217	1	0.0156116	0.156116	0.780578
	1.63358	1	0.015334	0.15334	0.7667
	1.665	1	0.0150819	0.150819	0.754093
	1.69641	1	0.0148538	0.148538	0.74269
	1.72782	1	0.0146487	0.146487	0.732437
	1.75924	1	0.0144656	0.144656	0.723282
	1.79066	1	0.0143036	0.143036	0.715181
	1.82207	1	0.0141619	0.141619	0.708095
	1.85349	1	0.0140398	0.140398	0.701992
	1.8849	1	0.0139368	0.139368	0.696842
	1.91631	1	0.0138525	0.138525	0.692623
	1.94773	1	0.0137863	0.137863	0.689315
	1.97914	1	0.0137381	0.137381	0.686904
	2.01056	1	0.0137076	0.137076	0.685378
	2.04197	1	0.0136947	0.136947	0.684733
	2.07339	1	0.0136993	0.136993	0.684964
	2.1048	1	0.0137215	0.137215	0.686074
	2.13622	1	0.0137614	0.137614	0.688069
	2.16764	1	0.0138192	0.138192	0.690958
	2.19905	1	0.0138951	0.138951	0.694754
	2.23047	1	0.0139895	0.139896	0.699478
	2.26188	1	0.014103	0.14103	0.70515
	2.2933	1	0.014236	0.14236	0.711798
	2.32471	1	0.0143891	0.143891	0.719455
	2.35613	1	0.0145631	0.145631	0.728157
	2.38754	1	0.014759	0.14759	0.737949
	2.41895	1	0.0149776	0.149776	0.748879
	2.45037	1	0.0152201	0.152201	0.761003
	2.48178	1	0.0154877	0.154877	0.774383
	2.5132	1	0.0157818	0.157818	0.78909
	2.54461	1	0.016104	0.16104	0.805202
	2.57603	1	0.0164562	0.164562	0.822808
	2.60744	1	0.0168401	0.168401	0.842005
	2.63886	1	0.017258	0.17258	0.862902
	2.67028	1	0.0177125	0.177125	0.885623
	2.70169	1	0.0182061	0.182061	0.910303
	2.73311	1	0.0187419	0.187419	0.937094
	2.76452	1	0.0193233	0.193233	0.966164
	2.79594	1	0.0199541	0.199541	0.997703
	2.82735	1	0.0206385	0.206385	1.03192
	2.85877	1	0.0213812	0.213812	1.06906
	2.89018	1	0.0221875	0.221875	1.10938
	2.92159	1	0.0230634	0.230634	1.15317
	2.95301	1	0.0240155	0.240155	1.20078
	2.98442	1	0.0250514	0.250514	1.25257
	3.01584	1	0.0261795	0.261795	1.30897
	3.04725	1	0.0274094	0.274094	1.37047
	3.07867	1	0.028752	0.28752	1.4376
	3.11009	1	0.0302195	0.302195	1.51097
	3.1415	1	0.031826	0.31826	1.5913
	0.031415	1.1	0.0854424	0.854424	4.27212
	0.06283	1.1	0.0804318	0.804318	4.02159
	0.094245	1.1	0.0758308	0.758308	3.79154
	0.12566	1.1	0.0715986	0.715986	3.57993
	0.157075	1.1	0.0676989	0.676989	3.38494
	0.18849	1.1	0.0640997	0.640997	3.20499
	0.219905	1.1	0.0607728	0.607728	3.03864
	0.25132	1.1	0.0576928	0.576928	2.88464
	0.282735	1.1	0.0548373	0.548373	2.74186
	0.31415	1.1	0.0521862	0.521862	2.60931
	0.345565	1.1	0.0497215	0.497215	2.48607
	0.37698	1.1	0.0474271	0.474271	2.37136
	0.408395	1.1	0.0452886	0.452886	2.26443
	0.43981	1.1	0.043293	0.43293	2.16465
	0.471225	1.1	0.0414284	0.414284	2.07142
	0.50264	1.1	0.0396843	0.396843	1.98422
	0.534055	1.1	0.0380512	0.380512	1.90256
	0.56547	1.1	0.0365203	0.365203	1.82601
	0.596885	1.1	0.0350837	0.350837	1.75419
	0.6283	1.1	0.0337344	0.337344	1.68672
	0.659715	1.1	0.0324657	0.324657	1.62328
	0.69113	1.1	0.0312717	0.312717	1.56358
	0.722545	1.1	0.030147	0.30147	1.50735
	0.75396	1.1	0.0290867	0.290867	1.45433
	0.785375	1.1	0.0280861	0.280861	1.40431
	0.81679	1.1	0.0271413	0.271413	1.35706
	0.848205	1.1	0.0262482	0.262482	1.31241
	0.87962	1.1	0.0254035	0.254035	1.27017
	0.911035	1.1	0.0246038	0.246038	1.23019
	0.94245	1.1	0.0238463	0.238463	1.19231
	0.973865	1.1	0.0231281	0.231281	1.15641
	1.00528	1.1	0.0224468	0.224468	1.12234
	1.03669	1.1	0.0218	0.218	1.09
	1.06811	1.1	0.0211855	0.211855	1.05928
	1.09953	1.1	0.0206014	0.206014	1.03007
	1.13094	1.1	0.0200457	0.200457	1.00229
	1.16236	1.1	0.0195168	0.195168	0.97584
	1.19377	1.1	0.019013	0.19013	0.950651
	1.22518	1.1	0.0185329	0.185329	0.926643
	1.2566	1.1	0.0180749	0.180749	0.903747
	1.28801	1.1	0.0176379	0.176379	0.881897
	1.31943	1.1	0.0172207	0.172207	0.861034
	1.35085	1.1	0.016822	0.16822	0.841099
	1.38226	1.1	0.0164408	0.164408	0.82204
	1.41368	1.1	0.0160761	0.160761	0.803806
	1.44509	1.1	0.015727	0.15727	0.78635
	1.4765	1.1	0.0153925	0.153925	0.769627
	1.50792	1.1	0.0150719	0.150719	0.753596
	1.53933	1.1	0.0147643	0.147643	0.738217
	1.57075	1.1	0.0144691	0.144691	0.723453
	1.60217	1.1	0.0141923	0.141923	0.709617
	1.63358	1.1	0.01394	0.1394	0.697
	1.665	1.1	0.0137108	0.137108	0.685539
	1.69641	1.1	0.0135035	0.135035	0.675173
	1.72782	1.1	0.013317	0.13317	0.665852
	1.75924	1.1	0.0131506	0.131506	0.657529
	1.79066	1.1	0.0130033	0.130033	0.650164
	1.82207	1.1	0.0128745	0.128745	0.643723
	1.85349	1.1	0.0127635	0.127635	0.638174
	1.8849	1.1	0.0126699	0.126699	0.633493
	1.91631	1.1	0.0125931	0.125931	0.629657
	1.94773	1.1	0.012533	0.12533	0.62665
	1.97914	1.1	0.0124892	0.124892	0.624458
	2.01056	1.1	0.0124614	0.124614	0.623071
	2.04197	1.1	0.0124497	0.124497	0.622484
	2.07339	1.1	0.0124539	0.124539	0.622695
	2.1048	1.1	0.0124741	0.124741	0.623704
	2.13622	1.1	0.0125103	0.125103	0.625517
	2.16764	1.1	0.0125629	0.125629	0.628143
	2.19905	1.1	0.0126319	0.126319	0.631595
	2.23047	1.1	0.0127178	0.127178	0.635889
	2.26188	1.1	0.0128209	0.128209	0.641045
	2.2933	1.1	0.0129418	0.129418	0.647089
	2.32471	1.1	0.013081	0.13081	0.65405
	2.35613	1.1	0.0132392	0.132392	0.661961
	2.38754	1.1	0.0134173	0.134173	0.670863
	2.41895	1.1	0.013616	0.13616	0.680799
	2.45037	1.1	0.0138364	0.138364	0.691821
	2.48178	1.1	0.0140797	0.140797	0.703985
	2.5132	1.1	0.0143471	0.143471	0.717355
	2.54461	1.1	0.01464	0.1464	0.732002
	2.57603	1.1	0.0149601	0.149601	0.748007
	2.60744	1.1	0.0153092	0.153092	0.765459
	2.63886	1.1	0.0156891	0.156891	0.784457
	2.67028	1.1	0.0161022	0.161022	0.805112
	2.70169	1.1	0.016551	0.16551	0.827548
	2.73311	1.1	0.0170381	0.170381	0.851903
	2.76452	1.1	0.0175666	0.175666	0.878331
	2.79594	1.1	0.0181401	0.181401	0.907003
	2.82735	1.1	0.0187622	0.187622	0.938112
	2.85877	1.1	0.0194374	0.194374	0.971871
	2.89018	1.1	0.0201705	0.201705	1.00852
	2.92159	1.1	0.0209667	0.209667	1.04834
	2.95301	1.1	0.0218323	0.218323	1.09161
	2.98442	1.1	0.022774	0.22774	1.1387
	3.01584	1.1	0.0237995	0.237995	1.18998
	3.04725	1.1	0.0249176	0.249176	1.24588
	3.07867	1.1	0.0261381	0.261381	1.30691
	3.11009	1.1	0.0274723	0.274723	1.37361
	3.1415	1.1	0.0289328	0.289328	1.44664
	0.031415	1.2	0.0783222	0.783222	3.91611
	0.06283	1.2	0.0737291	0.737291	3.68646
	0.094245	1.2	0.0695116	0.695116	3.47558
	0.12566	1.2	0.065632	0.65632	3.2816
	0.157075	1.2	0.0620573	0.620573	3.10286
	0.18849	1.2	0.0587581	0.587581	2.9379
	0.219905	1.2	0.0557084	0.557084	2.78542
	0.25132	1.2	0.0528851	0.528851	2.64425
	0.282735	1.2	0.0502675	0.502675	2.51338
	0.31415	1.2	0.0478373	0.478373	2.39187
	0.345565	1.2	0.045578	0.45578	2.2789
	0.37698	1.2	0.0434749	0.434749	2.17374
	0.408395	1.2	0.0415146	0.415146	2.07573
	0.43981	1.2	0.0396852	0.396852	1.98426
	0.471225	1.2	0.037976	0.37976	1.8988
	0.50264	1.2	0.0363773	0.363773	1.81887
	0.534055	1.2	0.0348803	0.348803	1.74401
	0.56547	1.2	0.0334769	0.334769	1.67385
	0.596885	1.2	0.0321601	0.321601	1.608
	0.6283	1.2	0.0309232	0.309232	1.54616
	0.659715	1.2	0.0297602	0.297602	1.48801
	0.69113	1.2	0.0286657	0.286657	1.43329
	0.722545	1.2	0.0276348	0.276348	1.38174
	0.75396	1.2	0.0266628	0.266628	1.33314
	0.785375	1.2	0.0257456	0.257456	1.28728
	0.81679	1.2	0.0248795	0.248795	1.24397
	0.848205	1.2	0.0240608	0.240608	1.20304
	0.87962	1.2	0.0232865	0.232865	1.16432
	0.911035	1.2	0.0225535	0.225535	1.12767
	0.94245	1.2	0.0218591	0.218591	1.09295
	0.973865	1.2	0.0212008	0.212008	1.06004
	1.00528	1.2	0.0205762	0.205762	1.02881
	1.03669	1.2	0.0199833	0.199833	0.999166
	1.06811	1.2	0.0194201	0.194201	0.971003
	1.09953	1.2	0.0188846	0.188846	0.944231
	1.13094	1.2	0.0183753	0.183753	0.918763
	1.16236	1.2	0.0178904	0.178904	0.89452
	1.19377	1.2	0.0174286	0.174286	0.87143
	1.22518	1.2	0.0169885	0.169885	0.849423
	1.2566	1.2	0.0165687	0.165687	0.828435
	1.28801	1.2	0.0161681	0.161681	0.808406
	1.31943	1.2	0.0157856	0.157856	0.789281
	1.35085	1.2	0.0154202	0.154202	0.771008
	1.38226	1.2	0.0150707	0.150707	0.753537
	1.41368	1.2	0.0147364	0.147364	0.736822
	1.44509	1.2	0.0144164	0.144164	0.72082
	1.4765	1.2	0.0141098	0.141098	0.705491
	1.50792	1.2	0.0138159	0.138159	0.690796
	1.53933	1.2	0.013534	0.13534	0.676699
	1.57075	1.2	0.0132633	0.132633	0.663165
	1.60217	1.2	0.0130096	0.130096	0.650482
	1.63358	1.2	0.0127783	0.127783	0.638917
	1.665	1.2	0.0125682	0.125682	0.62841
	1.69641	1.2	0.0123782	0.123782	0.618909
	1.72782	1.2	0.0122073	0.122073	0.610364
	1.75924	1.2	0.0120547	0.120547	0.602735
	1.79066	1.2	0.0119197	0.119197	0.595984
	1.82207	1.2	0.0118016	0.118016	0.590079
	1.85349	1.2	0.0116999	0.116999	0.584993
	1.8849	1.2	0.011614	0.11614	0.580702
	1.91631	1.2	0.0115437	0.115437	0.577186
	1.94773	1.2	0.0114886	0.114886	0.574429
	1.97914	1.2	0.0114484	0.114484	0.57242
	2.01056	1.2	0.011423	0.11423	0.571149
	2.04197	1.2	0.0114122	0.114122	0.57061
	2.07339	1.2	0.0114161	0.114161	0.570803
	2.1048	1.2	0.0114346	0.114346	0.571728
	2.13622	1.2	0.0114678	0.114678	0.573391
	2.16764	1.2	0.011516	0.11516	0.575798
	2.19905	1.2	0.0115792	0.115792	0.578962
	2.23047	1.2	0.011658	0.11658	0.582898
	2.26188	1.2	0.0117525	0.117525	0.587625
	2.2933	1.2	0.0118633	0.118633	0.593165
	2.32471	1.2	0.0119909	0.119909	0.599546
	2.35613	1.2	0.012136	0.12136	0.606798
	2.38754	1.2	0.0122992	0.122992	0.614958
	2.41895	1.2	0.0124813	0.124813	0.624066
	2.45037	1.2	0.0126834	0.126834	0.634169
	2.48178	1.2	0.0129064	0.129064	0.645319
	2.5132	1.2	0.0131515	0.131515	0.657575
	2.54461	1.2	0.01342	0.1342	0.671002
	2.57603	1.2	0.0137135	0.137135	0.685673
	2.60744	1.2	0.0140334	0.140334	0.70167
	2.63886	1.2	0.0143817	0.143817	0.719085
	2.67028	1.2	0.0147604	0.147604	0.738019
	2.70169	1.2	0.0151717	0.151717	0.758586
	2.73311	1.2	0.0156182	0.156182	0.780911
	2.76452	1.2	0.0161027	0.161027	0.805137
	2.79594	1.2	0.0166284	0.166284	0.83142
	2.82735	1.2	0.0171987	0.171987	0.859936
	2.85877	1.2	0.0178176	0.178176	0.890882
	2.89018	1.2	0.0184896	0.184896	0.924479
	2.92159	1.2	0.0192195	0.192195	0.960975
	2.95301	1.2	0.0200129	0.200129	1.00065
	2.98442	1.2	0.0208762	0.208762	1.04381
	3.01584	1.2	0.0218162	0.218162	1.09081
	3.04725	1.2	0.0228412	0.228412	1.14206
	3.07867	1.2	0.02396	0.2396	1.198
	3.11009	1.2	0.0251829	0.251829	1.25915
	3.1415	1.2	0.0265217	0.265217	1.32608
	0.031415	1.3	0.0722974	0.722974	3.61487
	0.06283	1.3	0.0680577	0.680577	3.40288
	0.094245	1.3	0.0641645	0.641645	3.20823
	0.12566	1.3	0.0605834	0.605834	3.02917
	0.157075	1.3	0.0572837	0.572837	2.86418
	0.18849	1.3	0.0542382	0.542382	2.71191
	0.219905	1.3	0.0514231	0.514231	2.57116
	0.25132	1.3	0.048817	0.48817	2.44085
	0.282735	1.3	0.0464008	0.464008	2.32004
	0.31415	1.3	0.0441575	0.441575	2.20788
	0.345565	1.3	0.042072	0.42072	2.1036
	0.37698	1.3	0.0401307	0.401307	2.00653
	0.408395	1.3	0.0383211	0.383211	1.91606
	0.43981	1.3	0.0366325	0.366325	1.83163
	0.471225	1.3	0.0350548	0.350548	1.75274
	0.50264	1.3	0.0335791	0.335791	1.67895
	0.534055	1.3	0.0321972	0.321972	1.60986
	0.56547	1.3	0.0309018	0.309018	1.54509
	0.596885	1.3	0.0296862	0.296862	1.48431
	0.6283	1.3	0.0285445	0.285445	1.42722
	0.659715	1.3	0.0274709	0.274709	1.37355
	0.69113	1.3	0.0264607	0.264607	1.32303
	0.722545	1.3	0.025509	0.25509	1.27545
	0.75396	1.3	0.0246118	0.246118	1.23059
	0.785375	1.3	0.0237652	0.237652	1.18826
	0.81679	1.3	0.0229657	0.229657	1.14828
	0.848205	1.3	0.02221	0.2221	1.1105
	0.87962	1.3	0.0214952	0.214952	1.07476
	0.911035	1.3	0.0208186	0.208186	1.04093
	0.94245	1.3	0.0201776	0.201776	1.00888
	0.973865	1.3	0.0195699	0.195699	0.978497
	1.00528	1.3	0.0189934	0.189934	0.949672
	1.03669	1.3	0.0184462	0.184461	0.922307
	1.06811	1.3	0.0179262	0.179262	0.896311
	1.09953	1.3	0.0174319	0.174319	0.871597
	1.13094	1.3	0.0169618	0.169618	0.848089
	1.16236	1.3	0.0165142	0.165142	0.825711
	1.19377	1.3	0.0160879	0.160879	0.804397
	1.22518	1.3	0.0156816	0.156816	0.784082
	1.2566	1.3	0.0152942	0.152942	0.764709
	1.28801	1.3	0.0149244	0.149244	0.746221
	1.31943	1.3	0.0145713	0.145713	0.728567
	1.35085	1.3	0.014234	0.14234	0.711699
	1.38226	1.3	0.0139114	0.139114	0.695572
	1.41368	1.3	0.0136029	0.136029	0.680143
	1.44509	1.3	0.0133075	0.133075	0.665373
	1.4765	1.3	0.0130245	0.130245	0.651223
	1.50792	1.3	0.0127532	0.127532	0.637658
	1.53933	1.3	0.0124929	0.124929	0.624645
	1.57075	1.3	0.012243	0.12243	0.612152
	1.60217	1.3	0.0120089	0.120089	0.600445
	1.63358	1.3	0.0117954	0.117954	0.58977
	1.665	1.3	0.0116014	0.116014	0.580071
	1.69641	1.3	0.011426	0.11426	0.5713
	1.72782	1.3	0.0112683	0.112683	0.563413
	1.75924	1.3	0.0111274	0.111274	0.556371
	1.79066	1.3	0.0110028	0.110028	0.550139
	1.82207	1.3	0.0108938	0.108938	0.544688
	1.85349	1.3	0.0107999	0.107999	0.539994
	1.8849	1.3	0.0107206	0.107206	0.536032
	1.91631	1.3	0.0106557	0.106557	0.532787
	1.94773	1.3	0.0106048	0.106048	0.530242
	1.97914	1.3	0.0105677	0.105677	0.528387
	2.01056	1.3	0.0105443	0.105443	0.527214
	2.04197	1.3	0.0105343	0.105343	0.526717
	2.07339	1.3	0.0105379	0.105379	0.526895
	2.1048	1.3	0.010555	0.10555	0.527749
	2.13622	1.3	0.0105857	0.105857	0.529284
	2.16764	1.3	0.0106301	0.106301	0.531506
	2.19905	1.3	0.0106885	0.106885	0.534426
	2.23047	1.3	0.0107612	0.107612	0.53806
	2.26188	1.3	0.0108485	0.108485	0.542423
	2.2933	1.3	0.0109507	0.109507	0.547537
	2.32471	1.3	0.0110685	0.110685	0.553427
	2.35613	1.3	0.0112024	0.112024	0.560121
	2.38754	1.3	0.0113531	0.113531	0.567653
	2.41895	1.3	0.0115212	0.115212	0.576061
	2.45037	1.3	0.0117077	0.117077	0.585387
	2.48178	1.3	0.0119136	0.119136	0.59568
	2.5132	1.3	0.0121398	0.121398	0.606992
	2.54461	1.3	0.0123877	0.123877	0.619386
	2.57603	1.3	0.0126586	0.126586	0.632929
	2.60744	1.3	0.0129539	0.129539	0.647696
	2.63886	1.3	0.0132754	0.132754	0.663771
	2.67028	1.3	0.013625	0.13625	0.681249
	2.70169	1.3	0.0140047	0.140047	0.700233
	2.73311	1.3	0.0144168	0.144168	0.720841
	2.76452	1.3	0.0148641	0.148641	0.743203
	2.79594	1.3	0.0153493	0.153493	0.767464
	2.82735	1.3	0.0158757	0.158757	0.793787
	2.85877	1.3	0.0164471	0.164471	0.822353
	2.89018	1.3	0.0170673	0.170673	0.853366
	2.92159	1.3	0.0177411	0.177411	0.887054
	2.95301	1.3	0.0184735	0.184735	0.923674
	2.98442	1.3	0.0192703	0.192703	0.963515
	3.01584	1.3	0.0201381	0.201381	1.0069
	3.04725	1.3	0.0210842	0.210842	1.05421
	3.07867	1.3	0.0221169	0.221169	1.10584
	3.11009	1.3	0.0232458	0.232458	1.16229
	3.1415	1.3	0.0244816	0.244816	1.22408
	0.031415	1.4	0.0671333	0.671333	3.35666
	0.06283	1.4	0.0631964	0.631964	3.15982
	0.094245	1.4	0.0595814	0.595814	2.97907
	0.12566	1.4	0.056256	0.56256	2.8128
	0.157075	1.4	0.053192	0.53192	2.6596
	0.18849	1.4	0.0503641	0.503641	2.5182
	0.219905	1.4	0.04775	0.4775	2.3875
	0.25132	1.4	0.0453301	0.453301	2.2665
	0.282735	1.4	0.0430864	0.430864	2.15432
	0.31415	1.4	0.0410034	0.410034	2.05017
	0.345565	1.4	0.0390669	0.390669	1.95334
	0.37698	1.4	0.0372642	0.372642	1.86321
	0.408395	1.4	0.0355839	0.355839	1.7792
	0.43981	1.4	0.0340159	0.340159	1.7008
	0.471225	1.4	0.0325509	0.325509	1.62754
	0.50264	1.4	0.0311806	0.311806	1.55903
	0.534055	1.4	0.0298974	0.298974	1.49487
	0.56547	1.4	0.0286945	0.286945	1.43473
	0.596885	1.4	0.0275658	0.275658	1.37829
	0.6283	1.4	0.0265056	0.265056	1.32528
	0.659715	1.4	0.0255087	0.255087	1.27544
	0.69113	1.4	0.0245706	0.245706	1.22853
	0.722545	1.4	0.0236869	0.236869	1.18435
	0.75396	1.4	0.0228538	0.228538	1.14269
	0.785375	1.4	0.0220677	0.220677	1.10338
	0.81679	1.4	0.0213253	0.213253	1.06626
	0.848205	1.4	0.0206236	0.206236	1.03118
	0.87962	1.4	0.0199599	0.199599	0.997993
	0.911035	1.4	0.0193316	0.193316	0.966578
	0.94245	1.4	0.0187364	0.187364	0.936818
	0.973865	1.4	0.0181721	0.181721	0.908604
	1.00528	1.4	0.0176368	0.176368	0.881839
	1.03669	1.4	0.0171286	0.171286	0.856428
	1.06811	1.4	0.0166458	0.166458	0.832289
	1.09953	1.4	0.0161868	0.161868	0.809341
	1.13094	1.4	0.0157502	0.157502	0.787511
	1.16236	1.4	0.0153346	0.153346	0.766732
	1.19377	1.4	0.0149388	0.149388	0.74694
	1.22518	1.4	0.0145615	0.145615	0.728076
	1.2566	1.4	0.0142017	0.142017	0.710087
	1.28801	1.4	0.0138584	0.138584	0.692919
	1.31943	1.4	0.0135305	0.135305	0.676527
	1.35085	1.4	0.0132173	0.132173	0.660864
	1.38226	1.4	0.0129178	0.129178	0.645888
	1.41368	1.4	0.0126312	0.126312	0.631562
	1.44509	1.4	0.0123569	0.123569	0.617846
	1.4765	1.4	0.0120941	0.120941	0.604707
	1.50792	1.4	0.0118422	0.118422	0.592111
	1.53933	1.4	0.0116006	0.116006	0.580028
	1.57075	1.4	0.0113685	0.113685	0.568427
	1.60217	1.4	0.0111511	0.111511	0.557556
	1.63358	1.4	0.0109529	0.109529	0.547643
	1.665	1.4	0.0107727	0.107728	0.538638
	1.69641	1.4	0.0106099	0.106099	0.530493
	1.72782	1.4	0.0104634	0.104634	0.523169
	1.75924	1.4	0.0103326	0.103326	0.51663
	1.79066	1.4	0.0102169	0.102169	0.510843
	1.82207	1.4	0.0101156	0.101156	0.505782
	1.85349	1.4	0.0100285	0.100285	0.501423
	1.8849	1.4	0.00995489	0.0995489	0.497744
	1.91631	1.4	0.00989461	0.0989461	0.494731
	1.94773	1.4	0.00984736	0.0984736	0.492368
	1.97914	1.4	0.00981291	0.0981291	0.490645
	2.01056	1.4	0.00979112	0.0979112	0.489556
	2.04197	1.4	0.00978189	0.0978189	0.489095
	2.07339	1.4	0.0097852	0.097852	0.48926
	2.1048	1.4	0.00980106	0.0980106	0.490053
	2.13622	1.4	0.00982955	0.0982955	0.491478
	2.16764	1.4	0.00987082	0.0987082	0.493541
	2.19905	1.4	0.00992506	0.0992506	0.496253
	2.23047	1.4	0.00999254	0.0999254	0.499627
	2.26188	1.4	0.0100736	0.100736	0.503678
	2.2933	1.4	0.0101685	0.101685	0.508427
	2.32471	1.4	0.0102779	0.102779	0.513896
	2.35613	1.4	0.0104022	0.104022	0.520112
	2.38754	1.4	0.0105421	0.105421	0.527107
	2.41895	1.4	0.0106983	0.106983	0.534914
	2.45037	1.4	0.0108715	0.108715	0.543574
	2.48178	1.4	0.0110626	0.110626	0.553131
	2.5132	1.4	0.0112727	0.112727	0.563636
	2.54461	1.4	0.0115029	0.115029	0.575144
	2.57603	1.4	0.0117544	0.117544	0.58772
	2.60744	1.4	0.0120286	0.120286	0.601432
	2.63886	1.4	0.0123272	0.123272	0.616359
	2.67028	1.4	0.0126518	0.126518	0.632588
	2.70169	1.4	0.0130043	0.130043	0.650216
	2.73311	1.4	0.013387	0.133871	0.669353
	2.76452	1.4	0.0138023	0.138023	0.690117
	2.79594	1.4	0.0142529	0.142529	0.712645
	2.82735	1.4	0.0147418	0.147418	0.737088
	2.85877	1.4	0.0152723	0.152723	0.763613
	2.89018	1.4	0.0158482	0.158482	0.792411
	2.92159	1.4	0.0164739	0.164739	0.823693
	2.95301	1.4	0.0171539	0.171539	0.857697
	2.98442	1.4	0.0178939	0.178939	0.894693
	3.01584	1.4	0.0186996	0.186996	0.934982
	3.04725	1.4	0.0195781	0.195781	0.978907
	3.07867	1.4	0.0205371	0.205371	1.02686
	3.11009	1.4	0.0215854	0.215854	1.07927
	3.1415	1.4	0.0227329	0.227329	1.13664
	0.031415	1.5	0.0626577	0.626577	3.13289
	0.06283	1.5	0.0589833	0.589833	2.94917
	0.094245	1.5	0.0556093	0.556093	2.78046
	0.12566	1.5	0.0525056	0.525056	2.62528
	0.157075	1.5	0.0496458	0.496458	2.48229
	0.18849	1.5	0.0470065	0.470065	2.35032
	0.219905	1.5	0.0445667	0.445667	2.22834
	0.25132	1.5	0.0423081	0.423081	2.1154
	0.282735	1.5	0.040214	0.40214	2.0107
	0.31415	1.5	0.0382699	0.382699	1.91349
	0.345565	1.5	0.0364624	0.364624	1.82312
	0.37698	1.5	0.0347799	0.347799	1.73899
	0.408395	1.5	0.0332117	0.332117	1.66058
	0.43981	1.5	0.0317482	0.317482	1.58741
	0.471225	1.5	0.0303808	0.303808	1.51904
	0.50264	1.5	0.0291019	0.291019	1.45509
	0.534055	1.5	0.0279042	0.279042	1.39521
	0.56547	1.5	0.0267815	0.267815	1.33908
	0.596885	1.5	0.0257281	0.257281	1.2864
	0.6283	1.5	0.0247385	0.247385	1.23693
	0.659715	1.5	0.0238082	0.238082	1.19041
	0.69113	1.5	0.0229326	0.229326	1.14663
	0.722545	1.5	0.0221078	0.221078	1.10539
	0.75396	1.5	0.0213302	0.213302	1.06651
	0.785375	1.5	0.0205965	0.205965	1.02983
	0.81679	1.5	0.0199036	0.199036	0.995179
	0.848205	1.5	0.0192487	0.192487	0.962434
	0.87962	1.5	0.0186292	0.186292	0.93146
	0.911035	1.5	0.0180428	0.180428	0.902139
	0.94245	1.5	0.0174873	0.174873	0.874363
	0.973865	1.5	0.0169606	0.169606	0.848031
	1.00528	1.5	0.016461	0.16461	0.823049
	1.03669	1.5	0.0159867	0.159867	0.799333
	1.06811	1.5	0.0155361	0.155361	0.776803
	1.09953	1.5	0.0151077	0.151077	0.755384
	1.13094	1.5	0.0147002	0.147002	0.73501
	1.16236	1.5	0.0143123	0.143123	0.715616
	1.19377	1.5	0.0139429	0.139429	0.697144
	1.22518	1.5	0.0135908	0.135908	0.679538
	1.2566	1.5	0.013255	0.13255	0.662748
	1.28801	1.5	0.0129345	0.129345	0.646725
	1.31943	1.5	0.0126285	0.126285	0.631425
	1.35085	1.5	0.0123361	0.123361	0.616806
	1.38226	1.5	0.0120566	0.120566	0.602829
	1.41368	1.5	0.0117891	0.117891	0.589457
	1.44509	1.5	0.0115331	0.115331	0.576656
	1.4765	1.5	0.0112879	0.112879	0.564393
	1.50792	1.5	0.0110527	0.110527	0.552637
	1.53933	1.5	0.0108272	0.108272	0.541359
	1.57075	1.5	0.0106106	0.106106	0.530532
	1.60217	1.5	0.0104077	0.104077	0.520386
	1.63358	1.5	0.0102227	0.102227	0.511134
	1.665	1.5	0.0100546	0.100546	0.502728
	1.69641	1.5	0.00990254	0.0990254	0.495127
	1.72782	1.5	0.00976583	0.0976582	0.488291
	1.75924	1.5	0.00964376	0.0964376	0.482188
	1.79066	1.5	0.00953574	0.0953574	0.476787
	1.82207	1.5	0.00944127	0.0944127	0.472063
	1.85349	1.5	0.00935989	0.0935989	0.467994
	1.8849	1.5	0.00929123	0.0929123	0.464561
	1.91631	1.5	0.00923497	0.0923497	0.461749
	1.94773	1.5	0.00919087	0.0919087	0.459543
	1.97914	1.5	0.00915871	0.0915872	0.457936
	2.01056	1.5	0.00913838	0.0913838	0.456919
	2.04197	1.5	0.00912977	0.0912977	0.456488
	2.07339	1.5	0.00913285	0.0913285	0.456643
	2.1048	1.5	0.00914765	0.0914766	0.457383
	2.13622	1.5	0.00917425	0.0917425	0.458713
	2.16764	1.5	0.00921277	0.0921277	0.460638
	2.19905	1.5	0.00926339	0.0926339	0.46317
	2.23047	1.5	0.00932637	0.0932637	0.466318
	2.26188	1.5	0.00940199	0.0940199	0.4701
	2.2933	1.5	0.00949064	0.0949064	0.474532
	2.32471	1.5	0.00959273	0.0959273	0.479636
	2.35613	1.5	0.00970877	0.0970877	0.485438
	2.38754	1.5	0.00983932	0.0983932	0.491966
	2.41895	1.5	0.00998506	0.0998506	0.499253
	2.45037	1.5	0.0101467	0.101467	0.507335
	2.48178	1.5	0.0103251	0.103251	0.516256
	2.5132	1.5	0.0105212	0.105212	0.52606
	2.54461	1.5	0.010736	0.10736	0.536802
	2.57603	1.5	0.0109708	0.109708	0.548538
	2.60744	1.5	0.0112267	0.112267	0.561336
	2.63886	1.5	0.0115054	0.115054	0.575268
	2.67028	1.5	0.0118083	0.118083	0.590415
	2.70169	1.5	0.0121374	0.121374	0.606869
	2.73311	1.5	0.0124946	0.124946	0.624729
	2.76452	1.5	0.0128822	0.128822	0.644109
	2.79594	1.5	0.0133027	0.133027	0.665136
	2.82735	1.5	0.013759	0.13759	0.687949
	2.85877	1.5	0.0142541	0.142541	0.712706
	2.89018	1.5	0.0147917	0.147917	0.739584
	2.92159	1.5	0.0153756	0.153756	0.76878
	2.95301	1.5	0.0160103	0.160103	0.800517
	2.98442	1.5	0.0167009	0.167009	0.835047
	3.01584	1.5	0.017453	0.17453	0.87265
	3.04725	1.5	0.0182729	0.182729	0.913647
	3.07867	1.5	0.019168	0.19168	0.958399
	3.11009	1.5	0.0201463	0.201463	1.00732
	3.1415	1.5	0.0212174	0.212174	1.06087
	0.031415	1.6	0.0587416	0.587416	2.93708
	0.06283	1.6	0.0552969	0.552969	2.76484
	0.094245	1.6	0.0521337	0.521337	2.60668
	0.12566	1.6	0.049224	0.49224	2.4612
	0.157075	1.6	0.046543	0.46543	2.32715
	0.18849	1.6	0.0440686	0.440686	2.20343
	0.219905	1.6	0.0417813	0.417813	2.08906
	0.25132	1.6	0.0396638	0.396638	1.98319
	0.282735	1.6	0.0377006	0.377006	1.88503
	0.31415	1.6	0.035878	0.35878	1.7939
	0.345565	1.6	0.0341835	0.341835	1.70918
	0.37698	1.6	0.0326062	0.326062	1.63031
	0.408395	1.6	0.0311359	0.311359	1.5568
	0.43981	1.6	0.0297639	0.297639	1.4882
	0.471225	1.6	0.028482	0.28482	1.4241
	0.50264	1.6	0.027283	0.27283	1.36415
	0.534055	1.6	0.0261602	0.261602	1.30801
	0.56547	1.6	0.0251077	0.251077	1.25539
	0.596885	1.6	0.0241201	0.241201	1.206
	0.6283	1.6	0.0231924	0.231924	1.15962
	0.659715	1.6	0.0223201	0.223201	1.11601
	0.69113	1.6	0.0214993	0.214993	1.07496
	0.722545	1.6	0.0207261	0.207261	1.0363
	0.75396	1.6	0.0199971	0.199971	0.999855
	0.785375	1.6	0.0193092	0.193092	0.965461
	0.81679	1.6	0.0186596	0.186596	0.932981
	0.848205	1.6	0.0180456	0.180456	0.902282
	0.87962	1.6	0.0174649	0.174649	0.873244
	0.911035	1.6	0.0169151	0.169151	0.845756
	0.94245	1.6	0.0163943	0.163943	0.819715
	0.973865	1.6	0.0159006	0.159006	0.795029
	1.00528	1.6	0.0154322	0.154322	0.771609
	1.03669	1.6	0.0149875	0.149875	0.749375
	1.06811	1.6	0.0145651	0.145651	0.728253
	1.09953	1.6	0.0141635	0.141635	0.708173
	1.13094	1.6	0.0137814	0.137814	0.689072
	1.16236	1.6	0.0134178	0.134178	0.67089
	1.19377	1.6	0.0130714	0.130714	0.653572
	1.22518	1.6	0.0127413	0.127413	0.637067
	1.2566	1.6	0.0124265	0.124265	0.621326
	1.28801	1.6	0.0121261	0.121261	0.606305
	1.31943	1.6	0.0118392	0.118392	0.591961
	1.35085	1.6	0.0115651	0.115651	0.578256
	1.38226	1.6	0.011303	0.11303	0.565152
	1.41368	1.6	0.0110523	0.110523	0.552616
	1.44509	1.6	0.0108123	0.108123	0.540615
	1.4765	1.6	0.0105824	0.105824	0.529119
	1.50792	1.6	0.0103619	0.103619	0.518097
	1.53933	1.6	0.0101505	0.101505	0.507524
	1.57075	1.6	0.00994748	0.0994748	0.497374
	1.60217	1.6	0.00975723	0.0975723	0.487861
	1.63358	1.6	0.00958375	0.0958376	0.479188
	1.665	1.6	0.00942616	0.0942616	0.471308
	1.69641	1.6	0.00928363	0.0928363	0.464181
	1.72782	1.6	0.00915546	0.0915546	0.457773
	1.75924	1.6	0.00904102	0.0904102	0.452051
	1.79066	1.6	0.00893976	0.0893976	0.446988
	1.82207	1.6	0.00885119	0.0885119	0.442559
	1.85349	1.6	0.00877489	0.0877489	0.438745
	1.8849	1.6	0.00871053	0.0871053	0.435526
	1.91631	1.6	0.00865779	0.0865779	0.432889
	1.94773	1.6	0.00861644	0.0861644	0.430822
	1.97914	1.6	0.0085863	0.085863	0.429315
	2.01056	1.6	0.00856723	0.0856723	0.428361
	2.04197	1.6	0.00855916	0.0855916	0.427958
	2.07339	1.6	0.00856205	0.0856205	0.428102
	2.1048	1.6	0.00857593	0.0857593	0.428796
	2.13622	1.6	0.00860086	0.0860086	0.430043
	2.16764	1.6	0.00863697	0.0863697	0.431848
	2.19905	1.6	0.00868443	0.0868443	0.434221
	2.23047	1.6	0.00874347	0.0874347	0.437173
	2.26188	1.6	0.00881437	0.0881437	0.440718
	2.2933	1.6	0.00889747	0.0889747	0.444874
	2.32471	1.6	0.00899318	0.0899318	0.449659
	2.35613	1.6	0.00910197	0.0910197	0.455098
	2.38754	1.6	0.00922437	0.0922437	0.461218
	2.41895	1.6	0.00936099	0.0936099	0.46805
	2.45037	1.6	0.00951254	0.0951254	0.475627
	2.48178	1.6	0.00967979	0.0967979	0.48399
	2.5132	1.6	0.00986363	0.0986363	0.493181
	2.54461	1.6	0.010065	0.10065	0.503251
	2.57603	1.6	0.0102851	0.102851	0.514255
	2.60744	1.6	0.0105251	0.105251	0.526253
	2.63886	1.6	0.0107863	0.107863	0.539314
	2.67028	1.6	0.0110703	0.110703	0.553514
	2.70169	1.6	0.0113788	0.113788	0.568939
	2.73311	1.6	0.0117137	0.117137	0.585683
	2.76452	1.6	0.0120771	0.120771	0.603853
	2.79594	1.6	0.0124713	0.124713	0.623565
	2.82735	1.6	0.012899	0.12899	0.644952
	2.85877	1.6	0.0133632	0.133632	0.668162
	2.89018	1.6	0.0138672	0.138672	0.69336
	2.92159	1.6	0.0144146	0.144146	0.720731
	2.95301	1.6	0.0150097	0.150097	0.750485
	2.98442	1.6	0.0156571	0.156571	0.782856
	3.01584	1.6	0.0163622	0.163622	0.818109
	3.04725	1.6	0.0171309	0.171309	0.856544
	3.07867	1.6	0.01797	0.1797	0.898499
	3.11009	1.6	0.0188872	0.188872	0.944359
	3.1415	1.6	0.0198913	0.198913	0.994563
	0.031415	1.7	0.0552862	0.552862	2.76431
	0.06283	1.7	0.0520441	0.520441	2.6022
	0.094245	1.7	0.049067	0.49067	2.45335
	0.12566	1.7	0.0463285	0.463285	2.31642
	0.157075	1.7	0.0438051	0.438051	2.19026
	0.18849	1.7	0.0414763	0.414763	2.07381
	0.219905	1.7	0.0393236	0.393236	1.96618
	0.25132	1.7	0.0373306	0.373306	1.86653
	0.282735	1.7	0.035483	0.35483	1.77415
	0.31415	1.7	0.0337675	0.337675	1.68838
	0.345565	1.7	0.0321727	0.321727	1.60864
	0.37698	1.7	0.0306881	0.306881	1.53441
	0.408395	1.7	0.0293044	0.293044	1.46522
	0.43981	1.7	0.0280131	0.280131	1.40065
	0.471225	1.7	0.0268066	0.268066	1.34033
	0.50264	1.7	0.0256781	0.256781	1.28391
	0.534055	1.7	0.0246214	0.246214	1.23107
	0.56547	1.7	0.0236308	0.236308	1.18154
	0.596885	1.7	0.0227012	0.227012	1.13506
	0.6283	1.7	0.0218281	0.218281	1.09141
	0.659715	1.7	0.0210072	0.210072	1.05036
	0.69113	1.7	0.0202346	0.202346	1.01173
	0.722545	1.7	0.0195069	0.195069	0.975344
	0.75396	1.7	0.0188208	0.188208	0.94104
	0.785375	1.7	0.0181734	0.181734	0.908669
	0.81679	1.7	0.017562	0.17562	0.8781
	0.848205	1.7	0.0169841	0.169841	0.849206
	0.87962	1.7	0.0164375	0.164375	0.821876
	0.911035	1.7	0.0159201	0.159201	0.796005
	0.94245	1.7	0.0154299	0.154299	0.771497
	0.973865	1.7	0.0149652	0.149652	0.748262
	1.00528	1.7	0.0145244	0.145244	0.72622
	1.03669	1.7	0.0141059	0.141059	0.705294
	1.06811	1.7	0.0137083	0.137083	0.685414
	1.09953	1.7	0.0133303	0.133303	0.666516
	1.13094	1.7	0.0129708	0.129708	0.648538
	1.16236	1.7	0.0126285	0.126285	0.631426
	1.19377	1.7	0.0123025	0.123025	0.615127
	1.22518	1.7	0.0119918	0.119918	0.599592
	1.2566	1.7	0.0116955	0.116955	0.584777
	1.28801	1.7	0.0114128	0.114128	0.57064
	1.31943	1.7	0.0111428	0.111428	0.55714
	1.35085	1.7	0.0108848	0.108848	0.544241
	1.38226	1.7	0.0106382	0.106382	0.531908
	1.41368	1.7	0.0104022	0.104022	0.52011
	1.44509	1.7	0.0101763	0.101763	0.508814
	1.4765	1.7	0.00995988	0.0995988	0.497994
	1.50792	1.7	0.00975242	0.0975242	0.487621
	1.53933	1.7	0.0095534	0.095534	0.47767
	1.57075	1.7	0.00936233	0.0936233	0.468117
	1.60217	1.7	0.00918327	0.0918327	0.459164
	1.63358	1.7	0.00902	0.0902	0.451
	1.665	1.7	0.00887168	0.0887168	0.443584
	1.69641	1.7	0.00873753	0.0873753	0.436877
	1.72782	1.7	0.0086169	0.086169	0.430845
	1.75924	1.7	0.0085092	0.085092	0.42546
	1.79066	1.7	0.00841389	0.0841389	0.420694
	1.82207	1.7	0.00833053	0.0833053	0.416526
	1.85349	1.7	0.00825872	0.0825872	0.412936
	1.8849	1.7	0.00819814	0.0819814	0.409907
	1.91631	1.7	0.0081485	0.081485	0.407425
	1.94773	1.7	0.00810959	0.0810959	0.405479
	1.97914	1.7	0.00808122	0.0808122	0.404061
	2.01056	1.7	0.00806327	0.0806327	0.403164
	2.04197	1.7	0.00805568	0.0805568	0.402784
	2.07339	1.7	0.0080584	0.080584	0.40292
	2.1048	1.7	0.00807146	0.0807146	0.403573
	2.13622	1.7	0.00809493	0.0809493	0.404746
	2.16764	1.7	0.00812891	0.0812891	0.406446
	2.19905	1.7	0.00817358	0.0817358	0.408679
	2.23047	1.7	0.00822915	0.0822915	0.411457
	2.26188	1.7	0.00829588	0.0829588	0.414794
	2.2933	1.7	0.00837409	0.0837409	0.418705
	2.32471	1.7	0.00846417	0.0846417	0.423209
	2.35613	1.7	0.00856656	0.0856656	0.428328
	2.38754	1.7	0.00868176	0.0868176	0.434088
	2.41895	1.7	0.00881035	0.0881035	0.440517
	2.45037	1.7	0.00895298	0.0895298	0.447649
	2.48178	1.7	0.00911039	0.0911039	0.45552
	2.5132	1.7	0.00928341	0.0928341	0.464171
	2.54461	1.7	0.00947297	0.0947297	0.473648
	2.57603	1.7	0.00968009	0.0968009	0.484005
	2.60744	1.7	0.00990594	0.0990594	0.495297
	2.63886	1.7	0.0101518	0.101518	0.50759
	2.67028	1.7	0.0104191	0.104191	0.520955
	2.70169	1.7	0.0107094	0.107094	0.535472
	2.73311	1.7	0.0110246	0.110246	0.551231
	2.76452	1.7	0.0113666	0.113666	0.568332
	2.79594	1.7	0.0117377	0.117377	0.586884
	2.82735	1.7	0.0121403	0.121403	0.607013
	2.85877	1.7	0.0125772	0.125772	0.628858
	2.89018	1.7	0.0130515	0.130515	0.652574
	2.92159	1.7	0.0135667	0.135667	0.678335
	2.95301	1.7	0.0141268	0.141268	0.706339
	2.98442	1.7	0.0147361	0.147361	0.736806
	3.01584	1.7	0.0153997	0.153997	0.769985
	3.04725	1.7	0.0161232	0.161232	0.806159
	3.07867	1.7	0.0169129	0.169129	0.845646
	3.11009	1.7	0.0177762	0.177762	0.888809
	3.1415	1.7	0.0187212	0.187212	0.93606
	0.031415	1.8	0.0522148	0.522148	2.61074
	0.06283	1.8	0.0491528	0.491528	2.45764
	0.094245	1.8	0.0463411	0.463411	2.31705
	0.12566	1.8	0.0437547	0.437547	2.18773
	0.157075	1.8	0.0413715	0.413715	2.06858
	0.18849	1.8	0.0391721	0.391721	1.9586
	0.219905	1.8	0.0371389	0.371389	1.85695
	0.25132	1.8	0.0352567	0.352567	1.76284
	0.282735	1.8	0.0335117	0.335117	1.67558
	0.31415	1.8	0.0318916	0.318916	1.59458
	0.345565	1.8	0.0303854	0.303854	1.51927
	0.37698	1.8	0.0289832	0.289832	1.44916
	0.408395	1.8	0.0276764	0.276764	1.38382
	0.43981	1.8	0.0264568	0.264568	1.32284
	0.471225	1.8	0.0253174	0.253174	1.26587
	0.50264	1.8	0.0242515	0.242515	1.21258
	0.534055	1.8	0.0232535	0.232535	1.16268
	0.56547	1.8	0.022318	0.22318	1.1159
	0.596885	1.8	0.0214401	0.214401	1.072
	0.6283	1.8	0.0206154	0.206154	1.03077
	0.659715	1.8	0.0198401	0.198401	0.992006
	0.69113	1.8	0.0191105	0.191105	0.955524
	0.722545	1.8	0.0184232	0.184232	0.921159
	0.75396	1.8	0.0177752	0.177752	0.88876
	0.785375	1.8	0.0171638	0.171638	0.858188
	0.81679	1.8	0.0165863	0.165863	0.829316
	0.848205	1.8	0.0160406	0.160406	0.802028
	0.87962	1.8	0.0155243	0.155243	0.776217
	0.911035	1.8	0.0150357	0.150357	0.751783
	0.94245	1.8	0.0145727	0.145727	0.728636
	0.973865	1.8	0.0141338	0.141338	0.706692
	1.00528	1.8	0.0137175	0.137175	0.685874
	1.03669	1.8	0.0133222	0.133222	0.666111
	1.06811	1.8	0.0129467	0.129467	0.647336
	1.09953	1.8	0.0125897	0.125897	0.629487
	1.13094	1.8	0.0122502	0.122502	0.612508
	1.16236	1.8	0.0119269	0.119269	0.596347
	1.19377	1.8	0.0116191	0.116191	0.580953
	1.22518	1.8	0.0113256	0.113256	0.566282
	1.2566	1.8	0.0110458	0.110458	0.55229
	1.28801	1.8	0.0107787	0.107787	0.538937
	1.31943	1.8	0.0105237	0.105237	0.526187
	1.35085	1.8	0.0102801	0.102801	0.514005
	1.38226	1.8	0.0100472	0.100472	0.502358
	1.41368	1.8	0.00982429	0.0982429	0.491215
	1.44509	1.8	0.00961094	0.0961094	0.480547
	1.4765	1.8	0.00940655	0.0940655	0.470328
	1.50792	1.8	0.00921062	0.0921062	0.460531
	1.53933	1.8	0.00902265	0.0902265	0.451133
	1.57075	1.8	0.0088422	0.088422	0.44211
	1.60217	1.8	0.00867309	0.0867309	0.433655
	1.63358	1.8	0.00851889	0.0851889	0.425945
	1.665	1.8	0.00837881	0.0837881	0.41894
	1.69641	1.8	0.00825212	0.0825211	0.412606
	1.72782	1.8	0.00813819	0.0813819	0.406909
	1.75924	1.8	0.00803646	0.0803646	0.401823
	1.79066	1.8	0.00794645	0.0794645	0.397323
	1.82207	1.8	0.00786772	0.0786772	0.393386
	1.85349	1.8	0.00779991	0.0779991	0.389995
	1.8849	1.8	0.00774269	0.0774269	0.387134
	1.91631	1.8	0.00769581	0.0769581	0.38479
	1.94773	1.8	0.00765905	0.0765906	0.382953
	1.97914	1.8	0.00763226	0.0763226	0.381613
	2.01056	1.8	0.00761532	0.0761531	0.380766
	2.04197	1.8	0.00760814	0.0760814	0.380407
	2.07339	1.8	0.00761071	0.0761071	0.380536
	2.1048	1.8	0.00762305	0.0762305	0.381152
	2.13622	1.8	0.00764521	0.0764521	0.38226
	2.16764	1.8	0.00767731	0.0767731	0.383865
	2.19905	1.8	0.00771949	0.0771949	0.385975
	2.23047	1.8	0.00777197	0.0777197	0.388599
	2.26188	1.8	0.007835	0.0783499	0.39175
	2.2933	1.8	0.00790886	0.0790886	0.395443
	2.32471	1.8	0.00799394	0.0799394	0.399697
	2.35613	1.8	0.00809064	0.0809064	0.404532
	2.38754	1.8	0.00819944	0.0819944	0.409972
	2.41895	1.8	0.00832088	0.0832088	0.416044
	2.45037	1.8	0.00845559	0.0845559	0.42278
	2.48178	1.8	0.00860426	0.0860426	0.430213
	2.5132	1.8	0.00876767	0.0876767	0.438383
	2.54461	1.8	0.00894669	0.0894669	0.447335
	2.57603	1.8	0.00914231	0.0914231	0.457115
	2.60744	1.8	0.00935561	0.0935561	0.46778
	2.63886	1.8	0.0095878	0.095878	0.47939
	2.67028	1.8	0.00984026	0.0984026	0.492013
	2.70169	1.8	0.0101145	0.101145	0.505724
	2.73311	1.8	0.0104122	0.104122	0.520608
	2.76452	1.8	0.0107352	0.107352	0.536758
	2.79594	1.8	0.0110856	0.110856	0.55428
	2.82735	1.8	0.0114658	0.114658	0.57329
	2.85877	1.8	0.0118784	0.118784	0.593921
	2.89018	1.8	0.0123264	0.123264	0.61632
	2.92159	1.8	0.012813	0.12813	0.64065
	2.95301	1.8	0.013342	0.13342	0.667098
	2.98442	1.8	0.0139174	0.139174	0.695872
	3.01584	1.8	0.0145442	0.145442	0.727208
	3.04725	1.8	0.0152274	0.152274	0.761372
	3.07867	1.8	0.0159733	0.159733	0.798666
	3.11009	1.8	0.0167886	0.167886	0.83943
	3.1415	1.8	0.0176811	0.176811	0.884056
	0.031415	1.9	0.0494666	0.494666	2.47333
	0.06283	1.9	0.0465658	0.465658	2.32829
	0.094245	1.9	0.0439021	0.439021	2.1951
	0.12566	1.9	0.0414518	0.414518	2.07259
	0.157075	1.9	0.0391941	0.391941	1.9597
	0.18849	1.9	0.0371104	0.371104	1.85552
	0.219905	1.9	0.0351842	0.351842	1.75921
	0.25132	1.9	0.0334011	0.334011	1.67005
	0.282735	1.9	0.0317479	0.317479	1.5874
	0.31415	1.9	0.0302131	0.302131	1.51065
	0.345565	1.9	0.0287861	0.287861	1.43931
	0.37698	1.9	0.0274578	0.274578	1.37289
	0.408395	1.9	0.0262197	0.262197	1.31099
	0.43981	1.9	0.0250643	0.250643	1.25322
	0.471225	1.9	0.0239849	0.239849	1.19924
	0.50264	1.9	0.0229751	0.229751	1.14876
	0.534055	1.9	0.0220296	0.220296	1.10148
	0.56547	1.9	0.0211433	0.211433	1.05717
	0.596885	1.9	0.0203116	0.203116	1.01558
	0.6283	1.9	0.0195304	0.195304	0.976521
	0.659715	1.9	0.0187959	0.187959	0.939796
	0.69113	1.9	0.0181047	0.181047	0.905233
	0.722545	1.9	0.0174535	0.174535	0.872677
	0.75396	1.9	0.0168397	0.168397	0.841983
	0.785375	1.9	0.0162604	0.162604	0.81302
	0.81679	1.9	0.0157134	0.157134	0.785668
	0.848205	1.9	0.0151963	0.151963	0.759816
	0.87962	1.9	0.0147073	0.147073	0.735363
	0.911035	1.9	0.0142443	0.142443	0.712215
	0.94245	1.9	0.0138057	0.138057	0.690287
	0.973865	1.9	0.01339	0.1339	0.669498
	1.00528	1.9	0.0129955	0.129955	0.649776
	1.03669	1.9	0.012621	0.12621	0.631052
	1.06811	1.9	0.0122653	0.122653	0.613265
	1.09953	1.9	0.0119271	0.119271	0.596356
	1.13094	1.9	0.0116054	0.116054	0.580271
	1.16236	1.9	0.0112992	0.112992	0.56496
	1.19377	1.9	0.0110075	0.110075	0.550377
	1.22518	1.9	0.0107295	0.107295	0.536477
	1.2566	1.9	0.0104644	0.104644	0.523222
	1.28801	1.9	0.0102114	0.102114	0.510572
	1.31943	1.9	0.00996987	0.0996987	0.498493
	1.35085	1.9	0.00973904	0.0973904	0.486952
	1.38226	1.9	0.00951836	0.0951836	0.475918
	1.41368	1.9	0.00930722	0.0930722	0.465361
	1.44509	1.9	0.0091051	0.091051	0.455255
	1.4765	1.9	0.00891147	0.0891147	0.445573
	1.50792	1.9	0.00872585	0.0872585	0.436292
	1.53933	1.9	0.00854778	0.0854778	0.427389
	1.57075	1.9	0.00837682	0.0837682	0.418841
	1.60217	1.9	0.00821661	0.0821661	0.410831
	1.63358	1.9	0.00807053	0.0807053	0.403527
	1.665	1.9	0.00793782	0.0793782	0.396891
	1.69641	1.9	0.00781779	0.0781779	0.39089
	1.72782	1.9	0.00770986	0.0770986	0.385493
	1.75924	1.9	0.00761349	0.0761349	0.380675
	1.79066	1.9	0.00752822	0.0752822	0.376411
	1.82207	1.9	0.00745363	0.0745363	0.372682
	1.85349	1.9	0.00738939	0.0738938	0.369469
	1.8849	1.9	0.00733518	0.0733518	0.366759
	1.91631	1.9	0.00729077	0.0729077	0.364538
	1.94773	1.9	0.00725595	0.0725595	0.362797
	1.97914	1.9	0.00723057	0.0723056	0.361528
	2.01056	1.9	0.00721451	0.0721451	0.360725
	2.04197	1.9	0.00720771	0.0720771	0.360386
	2.07339	1.9	0.00721015	0.0721015	0.360507
	2.1048	1.9	0.00722183	0.0722183	0.361092
	2.13622	1.9	0.00724283	0.0724283	0.362141
	2.16764	1.9	0.00727324	0.0727324	0.363662
	2.19905	1.9	0.0073132	0.073132	0.36566
	2.23047	1.9	0.00736292	0.0736292	0.368146
	2.26188	1.9	0.00742263	0.0742263	0.371131
	2.2933	1.9	0.00749261	0.0749261	0.37463
	2.32471	1.9	0.00757321	0.0757321	0.37866
	2.35613	1.9	0.00766482	0.0766482	0.383241
	2.38754	1.9	0.00776789	0.0776789	0.388394
	2.41895	1.9	0.00788294	0.0788294	0.394147
	2.45037	1.9	0.00801056	0.0801056	0.400528
	2.48178	1.9	0.0081514	0.081514	0.40757
	2.5132	1.9	0.00830621	0.0830621	0.415311
	2.54461	1.9	0.00847581	0.0847581	0.423791
	2.57603	1.9	0.00866113	0.0866113	0.433057
	2.60744	1.9	0.00886321	0.0886321	0.44316
	2.63886	1.9	0.00908318	0.0908318	0.454159
	2.67028	1.9	0.00932235	0.0932235	0.466117
	2.70169	1.9	0.00958214	0.0958214	0.479107
	2.73311	1.9	0.00986414	0.0986414	0.493207
	2.76452	1.9	0.0101701	0.101701	0.508507
	2.79594	1.9	0.0105021	0.105021	0.525107
	2.82735	1.9	0.0108623	0.108623	0.543117
	2.85877	1.9	0.0112532	0.112532	0.562662
	2.89018	1.9	0.0116776	0.116776	0.583882
	2.92159	1.9	0.0121386	0.121386	0.606932
	2.95301	1.9	0.0126397	0.126397	0.631987
	2.98442	1.9	0.0131849	0.131849	0.659247
	3.01584	1.9	0.0137787	0.137787	0.688934
	3.04725	1.9	0.014426	0.14426	0.7213
	3.07867	1.9	0.0151326	0.151326	0.756631
	3.11009	1.9	0.015905	0.15905	0.79525
	3.1415	1.9	0.0167505	0.167505	0.837527
	0.031415	2	0.0469933	0.469933	2.34967
	0.06283	2	0.0442375	0.442375	2.21187
	0.094245	2	0.041707	0.41707	2.08535
	0.12566	2	0.0393792	0.393792	1.96896
	0.157075	2	0.0372344	0.372344	1.86172
	0.18849	2	0.0352549	0.352549	1.76274
	0.219905	2	0.033425	0.33425	1.67125
	0.25132	2	0.031731	0.31731	1.58655
	0.282735	2	0.0301605	0.301605	1.50803
	0.31415	2	0.0287024	0.287024	1.43512
	0.345565	2	0.0273468	0.273468	1.36734
	0.37698	2	0.0260849	0.260849	1.30425
	0.408395	2	0.0249087	0.249087	1.24544
	0.43981	2	0.0238111	0.238111	1.19056
	0.471225	2	0.0227856	0.227856	1.13928
	0.50264	2	0.0218264	0.218264	1.09132
	0.534055	2	0.0209282	0.209282	1.04641
	0.56547	2	0.0200862	0.200862	1.00431
	0.596885	2	0.0192961	0.192961	0.964803
	0.6283	2	0.0185539	0.185539	0.927695
	0.659715	2	0.0178561	0.178561	0.892806
	0.69113	2	0.0171994	0.171994	0.859971
	0.722545	2	0.0165809	0.165809	0.829043
	0.75396	2	0.0159977	0.159977	0.799884
	0.785375	2	0.0154474	0.154474	0.772369
	0.81679	2	0.0149277	0.149277	0.746385
	0.848205	2	0.0144365	0.144365	0.721825
	0.87962	2	0.0139719	0.139719	0.698595
	0.911035	2	0.0135321	0.135321	0.676605
	0.94245	2	0.0131154	0.131154	0.655772
	0.973865	2	0.0127205	0.127205	0.636023
	1.00528	2	0.0123457	0.123457	0.617287
	1.03669	2	0.01199	0.1199	0.5995
	1.06811	2	0.011652	0.11652	0.582602
	1.09953	2	0.0113308	0.113308	0.566538
	1.13094	2	0.0110252	0.110252	0.551258
	1.16236	2	0.0107342	0.107342	0.536712
	1.19377	2	0.0104572	0.104572	0.522858
	1.22518	2	0.0101931	0.101931	0.509654
	1.2566	2	0.00994121	0.0994121	0.497061
	1.28801	2	0.00970087	0.0970087	0.485044
	1.31943	2	0.00947137	0.0947137	0.473569
	1.35085	2	0.00925209	0.0925209	0.462605
	1.38226	2	0.00904244	0.0904244	0.452122
	1.41368	2	0.00884186	0.0884186	0.442093
	1.44509	2	0.00864984	0.0864984	0.432492
	1.4765	2	0.0084659	0.084659	0.423295
	1.50792	2	0.00828956	0.0828956	0.414478
	1.53933	2	0.00812039	0.0812039	0.406019
	1.57075	2	0.00795798	0.0795798	0.397899
	1.60217	2	0.00780578	0.0780578	0.390289
	1.63358	2	0.007667	0.07667	0.38335
	1.665	2	0.00754093	0.0754093	0.377046
	1.69641	2	0.0074269	0.074269	0.371345
	1.72782	2	0.00732437	0.0732437	0.366218
	1.75924	2	0.00723282	0.0723282	0.361641
	1.79066	2	0.00715181	0.0715181	0.35759
	1.82207	2	0.00708095	0.0708095	0.354047
	1.85349	2	0.00701992	0.0701992	0.350996
	1.8849	2	0.00696842	0.0696842	0.348421
	1.91631	2	0.00692623	0.0692623	0.346311
	1.94773	2	0.00689315	0.0689315	0.344657
	1.97914	2	0.00686904	0.0686904	0.343452
	2.01056	2	0.00685378	0.0685378	0.342689
	2.04197	2	0.00684732	0.0684733	0.342366
	2.07339	2	0.00684964	0.0684964	0.342482
	2.1048	2	0.00686074	0.0686074	0.343037
	2.13622	2	0.00688069	0.0688069	0.344034
	2.16764	2	0.00690958	0.0690958	0.345479
	2.19905	2	0.00694754	0.0694754	0.347377
	2.23047	2	0.00699477	0.0699478	0.349739
	2.26188	2	0.00705149	0.070515	0.352575
	2.2933	2	0.00711798	0.0711798	0.355899
	2.32471	2	0.00719455	0.0719455	0.359727
	2.35613	2	0.00728158	0.0728157	0.364079
	2.38754	2	0.00737949	0.0737949	0.368975
	2.41895	2	0.00748879	0.0748879	0.37444
	2.45037	2	0.00761003	0.0761003	0.380502
	2.48178	2	0.00774383	0.0774383	0.387192
	2.5132	2	0.0078909	0.078909	0.394545
	2.54461	2	0.00805202	0.0805202	0.402601
	2.57603	2	0.00822808	0.0822808	0.411404
	2.60744	2	0.00842004	0.0842005	0.421002
	2.63886	2	0.00862902	0.0862902	0.431451
	2.67028	2	0.00885623	0.0885623	0.442812
	2.70169	2	0.00910303	0.0910303	0.455151
	2.73311	2	0.00937094	0.0937094	0.468547
	2.76452	2	0.00966164	0.0966164	0.483082
	2.79594	2	0.00997703	0.0997703	0.498852
	2.82735	2	0.0103192	0.103192	0.515961
	2.85877	2	0.0106906	0.106906	0.534529
	2.89018	2	0.0110938	0.110938	0.554688
	2.92159	2	0.0115317	0.115317	0.576585
	2.95301	2	0.0120078	0.120078	0.600388
	2.98442	2	0.0125257	0.125257	0.626285
	3.01584	2	0.0130897	0.130897	0.654487
	3.04725	2	0.0137047	0.137047	0.685235
	3.07867	2	0.014376	0.14376	0.718799
	3.11009	2	0.0151097	0.151097	0.755487
[truncated: 2,001 more rows]

## Sheet: 5c
t_pin/Δt=0.01
		H/R=0.5			H/R=1.0			H/R=2.0			H/R=5.0
		Contcat angle (rad)	Pe		Contcat angle (rad)	Pe		Contcat angle (rad)	Pe		Contcat angle (rad)	Pe
		0.031415	46.9933		0.031415	93.9866		0.031415	187.973		0.031415	469.933
		0.06283	44.2375		0.06283	88.475		0.06283	176.95		0.06283	442.375
		0.094245	41.707		0.094245	83.4139		0.094245	166.828		0.094245	417.07
		0.12566	39.3792		0.12566	78.7584		0.12566	157.517		0.12566	393.792
		0.157075	37.2344		0.157075	74.4687		0.157075	148.937		0.157075	372.344
		0.18849	35.2549		0.18849	70.5097		0.18849	141.019		0.18849	352.549
		0.219905	33.425		0.219905	66.8501		0.219905	133.7		0.219905	334.25
		0.25132	31.731		0.25132	63.4621		0.25132	126.924		0.25132	317.31
		0.282735	30.1605		0.282735	60.321		0.282735	120.642		0.282735	301.605
		0.31415	28.7024		0.31415	57.4048		0.31415	114.81		0.31415	287.024
		0.345565	27.3468		0.345565	54.6936		0.345565	109.387		0.345565	273.468
		0.37698	26.0849		0.37698	52.1698		0.37698	104.34		0.37698	260.849
		0.408395	24.9087		0.408395	49.8175		0.408395	99.635		0.408395	249.087
		0.43981	23.8111		0.43981	47.6223		0.43981	95.2445		0.43981	238.111
		0.471225	22.7856		0.471225	45.5712		0.471225	91.1425		0.471225	227.856
		0.50264	21.8264		0.50264	43.6528		0.50264	87.3056		0.50264	218.264
		0.534055	20.9282		0.534055	41.8563		0.534055	83.7126		0.534055	209.282
		0.56547	20.0862		0.56547	40.1723		0.56547	80.3446		0.56547	200.862
		0.596885	19.2961		0.596885	38.5921		0.596885	77.1842		0.596885	192.961
		0.6283	18.5539		0.6283	37.1078		0.6283	74.2156		0.6283	185.539
		0.659715	17.8561		0.659715	35.7122		0.659715	71.4245		0.659715	178.561
		0.69113	17.1994		0.69113	34.3989		0.69113	68.7977		0.69113	171.994
		0.722545	16.5809		0.722545	33.1617		0.722545	66.3234		0.722545	165.809
		0.75396	15.9977		0.75396	31.9953		0.75396	63.9907		0.75396	159.977
		0.785375	15.4474		0.785375	30.8948		0.785375	61.7895		0.785375	154.474
		0.81679	14.9277		0.81679	29.8554		0.81679	59.7108		0.81679	149.277
		0.848205	14.4365		0.848205	28.873		0.848205	57.746		0.848205	144.365
		0.87962	13.9719		0.87962	27.9438		0.87962	55.8876		0.87962	139.719
		0.911035	13.5321		0.911035	27.0642		0.911035	54.1284		0.911035	135.321
		0.94245	13.1154		0.94245	26.2309		0.94245	52.4618		0.94245	131.154
		0.973865	12.7205		0.973865	25.4409		0.973865	50.8818		0.973865	127.205
		1.00528	12.3457		1.00528	24.6915		1.00528	49.383		1.00528	123.457
		1.03669	11.99		1.03669	23.98		1.03669	47.96		1.03669	119.9
		1.06811	11.652		1.06811	23.3041		1.06811	46.6082		1.06811	116.52
		1.09953	11.3308		1.09953	22.6615		1.09953	45.3231		1.09953	113.308
		1.13094	11.0252		1.13094	22.0503		1.13094	44.1006		1.13094	110.252
		1.16236	10.7342		1.16236	21.4685		1.16236	42.937		1.16236	107.342
		1.19377	10.4572		1.19377	20.9143		1.19377	41.8286		1.19377	104.572
		1.22518	10.1931		1.22518	20.3861		1.22518	40.7723		1.22518	101.931
		1.2566	9.94121		1.2566	19.8824		1.2566	39.7649		1.2566	99.4121
		1.28801	9.70087		1.28801	19.4017		1.28801	38.8035		1.28801	97.0087
		1.31943	9.47137		1.31943	18.9427		1.31943	37.8855		1.31943	94.7137
		1.35085	9.25209		1.35085	18.5042		1.35085	37.0084		1.35085	92.5209
		1.38226	9.04244		1.38226	18.0849		1.38226	36.1698		1.38226	90.4244
		1.41368	8.84186		1.41368	17.6837		1.41368	35.3674		1.41368	88.4186
		1.44509	8.64984		1.44509	17.2997		1.44509	34.5994		1.44509	86.4984
		1.4765	8.4659		1.4765	16.9318		1.4765	33.8636		1.4765	84.659
		1.50792	8.28956		1.50792	16.5791		1.50792	33.1582		1.50792	82.8956
		1.53933	8.12039		1.53933	16.2408		1.53933	32.4816		1.53933	81.2039
		1.57075	7.95798		1.57075	15.916		1.57075	31.8319		1.57075	79.5798
		1.60217	7.80578		1.60217	15.6116		1.60217	31.2231		1.60217	78.0578
		1.63358	7.667		1.63358	15.334		1.63358	30.668		1.63358	76.67
		1.665	7.54093		1.665	15.0819		1.665	30.1637		1.665	75.4093
		1.69641	7.4269		1.69641	14.8538		1.69641	29.7076		1.69641	74.269
		1.72782	7.32437		1.72782	14.6487		1.72782	29.2975		1.72782	73.2437
		1.75924	7.23282		1.75924	14.4656		1.75924	28.9313		1.75924	72.3282
		1.79066	7.15181		1.79066	14.3036		1.79066	28.6072		1.79066	71.5181
		1.82207	7.08095		1.82207	14.1619		1.82207	28.3238		1.82207	70.8095
		1.85349	7.01992		1.85349	14.0398		1.85349	28.0797		1.85349	70.1992
		1.8849	6.96842		1.8849	13.9368		1.8849	27.8737		1.8849	69.6842
		1.91631	6.92623		1.91631	13.8525		1.91631	27.7049		1.91631	69.2623
		1.94773	6.89315		1.94773	13.7863		1.94773	27.5726		1.94773	68.9315
		1.97914	6.86904		1.97914	13.7381		1.97914	27.4761		1.97914	68.6904
		2.01056	6.85378		2.01056	13.7076		2.01056	27.4151		2.01056	68.5378
		2.04197	6.84733		2.04197	13.6947		2.04197	27.3893		2.04197	68.4733
		2.07339	6.84964		2.07339	13.6993		2.07339	27.3986		2.07339	68.4964
		2.1048	6.86074		2.1048	13.7215		2.1048	27.443		2.1048	68.6074
		2.13622	6.88069		2.13622	13.7614		2.13622	27.5228		2.13622	68.8069
		2.16764	6.90958		2.16764	13.8192		2.16764	27.6383		2.16764	69.0958
		2.19905	6.94754		2.19905	13.8951		2.19905	27.7902		2.19905	69.4754
		2.23047	6.99478		2.23047	13.9896		2.23047	27.9791		2.23047	69.9478
		2.26188	7.0515		2.26188	14.103		2.26188	28.206		2.26188	70.515
		2.2933	7.11798		2.2933	14.236		2.2933	28.4719		2.2933	71.1798
		2.32471	7.19455		2.32471	14.3891		2.32471	28.7782		2.32471	71.9455
		2.35613	7.28157		2.35613	14.5631		2.35613	29.1263		2.35613	72.8157
		2.38754	7.37949		2.38754	14.759		2.38754	29.518		2.38754	73.7949
		2.41895	7.48879		2.41895	14.9776		2.41895	29.9552		2.41895	74.8879
		2.45037	7.61003		2.45037	15.2201		2.45037	30.4401		2.45037	76.1003
		2.48178	7.74383		2.48178	15.4877		2.48178	30.9753		2.48178	77.4383
		2.5132	7.8909		2.5132	15.7818		2.5132	31.5636		2.5132	78.909
		2.54461	8.05202		2.54461	16.104		2.54461	32.2081		2.54461	80.5202
		2.57603	8.22808		2.57603	16.4562		2.57603	32.9123		2.57603	82.2808
		2.60744	8.42005		2.60744	16.8401		2.60744	33.6802		2.60744	84.2005
		2.63886	8.62902		2.63886	17.258		2.63886	34.5161		2.63886	86.2902
		2.67028	8.85623		2.67028	17.7125		2.67028	35.4249		2.67028	88.5623
		2.70169	9.10303		2.70169	18.2061		2.70169	36.4121		2.70169	91.0303
		2.73311	9.37094		2.73311	18.7419		2.73311	37.4837		2.73311	93.7094
		2.76452	9.66164		2.76452	19.3233		2.76452	38.6466		2.76452	96.6164
		2.79594	9.97703		2.79594	19.9541		2.79594	39.9081		2.79594	99.7703
		2.82735	10.3192		2.82735	20.6385		2.82735	41.2769		2.82735	103.192
		2.85877	10.6906		2.85877	21.3812		2.85877	42.7623		2.85877	106.906
		2.89018	11.0938		2.89018	22.1875		2.89018	44.375		2.89018	110.938
		2.92159	11.5317		2.92159	23.0634		2.92159	46.1268		2.92159	115.317
		2.95301	12.0078		2.95301	24.0155		2.95301	48.031		2.95301	120.078
		2.98442	12.5257		2.98442	25.0514		2.98442	50.1028		2.98442	125.257
		3.01584	13.0897		3.01584	26.1795		3.01584	52.359		3.01584	130.897
		3.04725	13.7047		3.04725	27.4094		3.04725	54.8188		3.04725	137.047
		3.07867	14.376		3.07867	28.752		3.07867	57.5039		3.07867	143.76
		3.11009	15.1097		3.11009	30.2195		3.11009	60.439		3.11009	151.097
		3.1415	15.913		3.1415	31.826		3.1415	63.6521		3.1415	159.13

[truncated: 6 more sheets: 5d, S2, S4, S5a, S5b, S6b]
